# Supplementary material for: 1,3-Dipolar cyclisation reactions of nitriles with sterically encumbered cyclic triphosphanes: synthesis and electronic structure of phosphorus-rich heterocycles with tunable colour
Source: Chem Sci. 2024 Jun 19;15(30):12006–16. doi: 10.1039/d4sc02497d (PMC11290424; doi:10.1039/d4sc02497d)
Supplement: SC-015-D4SC02497D-s004 [file SC-015-D4SC02497D-s004.cif]

# Electronic Supplementary Material (ESI) for Chemical Science.
# This journal is © The Royal Society of Chemistry 2024

####################################################################### 
# 
# This file contains crystal structure data downloaded from the 
# Cambridge Structural Database (CSD) hosted by the Cambridge 
# Crystallographic Data Centre (CCDC).
# 
# Full information about CCDC data access policies and citation 
# guidelines are available at http://www.ccdc.cam.ac.uk/access/V1 
# 
# Audit and citation data items may have been added by the CCDC. 
# Please retain this information to preserve the provenance of 
# this file and to allow appropriate attribution of the data. 
# 
#######################################################################

data_im047_a
_database_code_depnum_ccdc_archive 'CCDC 2293086'
loop_
_audit_author_name
_audit_author_address
'Brian Patrick'
;University of British Columbia
Canada
;
_audit_update_record             
;
2023-09-05 deposited with the CCDC.	2024-07-01 downloaded from the CCDC.
;
_audit_creation_date             2022-05-23
_audit_creation_method           
;
Olex2 1.3
(compiled 2020.11.12 svn.r5f609507 for OlexSys, GUI svn.r6408)
;
_shelx_SHELXL_version_number     2018/3
_chemical_name_common            ?
_chemical_name_systematic        ?
_chemical_formula_moiety         'C38 H55 N P3, C F3 O3 S, C6 H5 F'
_chemical_formula_sum            'C45 H60 F4 N O3 P3 S'
_chemical_formula_weight         863.91
_chemical_melting_point          ?
loop_
_atom_type_symbol
_atom_type_description
_atom_type_scat_dispersion_real
_atom_type_scat_dispersion_imag
_atom_type_scat_source
C C 0.0033 0.0016 'International Tables Vol C Tables 4.2.6.8 and 6.1.1.4'
H H 0.0000 0.0000 'International Tables Vol C Tables 4.2.6.8 and 6.1.1.4'
F F 0.0171 0.0103 'International Tables Vol C Tables 4.2.6.8 and 6.1.1.4'
N N 0.0061 0.0033 'International Tables Vol C Tables 4.2.6.8 and 6.1.1.4'
O O 0.0106 0.0060 'International Tables Vol C Tables 4.2.6.8 and 6.1.1.4'
P P 0.1023 0.0942 'International Tables Vol C Tables 4.2.6.8 and 6.1.1.4'
S S 0.1246 0.1234 'International Tables Vol C Tables 4.2.6.8 and 6.1.1.4'

_shelx_space_group_comment       
;
The symmetry employed for this shelxl refinement is uniquely defined
by the following loop, which should always be used as a source of
symmetry information in preference to the above space-group names.
They are only intended as comments.
;
_space_group_crystal_system      monoclinic
_space_group_IT_number           14
_space_group_name_H-M_alt        'P 1 21/n 1'
_space_group_name_Hall           '-P 2yn'
loop_
_space_group_symop_operation_xyz
'x, y, z'
'-x+1/2, y+1/2, -z+1/2'
'-x, -y, -z'
'x-1/2, -y-1/2, z-1/2'

_cell_length_a                   10.6808(4)
_cell_length_b                   20.4088(8)
_cell_length_c                   20.8267(8)
_cell_angle_alpha                90
_cell_angle_beta                 96.752(2)
_cell_angle_gamma                90
_cell_volume                     4508.4(3)
_cell_formula_units_Z            4
_cell_measurement_reflns_used    9933
_cell_measurement_temperature    100(2)
_cell_measurement_theta_max      30.51
_cell_measurement_theta_min      2.28
_shelx_estimated_absorpt_T_max   0.955
_shelx_estimated_absorpt_T_min   0.923
_exptl_absorpt_coefficient_mu    0.234
_exptl_absorpt_correction_T_max  .7461
_exptl_absorpt_correction_T_min  .7011
_exptl_absorpt_correction_type   multi-scan
_exptl_absorpt_process_details   'Sadabs (Sheldrick, 1996)'
_exptl_absorpt_special_details   ?
_exptl_crystal_colour            Red
_exptl_crystal_density_diffrn    1.273
_exptl_crystal_density_meas      ?
_exptl_crystal_density_method    'not measured'
_exptl_crystal_description       prism
_exptl_crystal_F_000             1832
_exptl_crystal_size_max          0.35
_exptl_crystal_size_mid          0.22
_exptl_crystal_size_min          0.2
_exptl_transmission_factor_max   ?
_exptl_transmission_factor_min   ?
_diffrn_reflns_av_R_equivalents  0.0373
_diffrn_reflns_av_unetI/netI     0.0341
_diffrn_reflns_Laue_measured_fraction_full 1.000
_diffrn_reflns_Laue_measured_fraction_max 0.996
_diffrn_reflns_limit_h_max       15
_diffrn_reflns_limit_h_min       -15
_diffrn_reflns_limit_k_max       23
_diffrn_reflns_limit_k_min       -29
_diffrn_reflns_limit_l_max       29
_diffrn_reflns_limit_l_min       -29
_diffrn_reflns_number            60974
_diffrn_reflns_point_group_measured_fraction_full 1.000
_diffrn_reflns_point_group_measured_fraction_max 0.996
_diffrn_reflns_theta_full        25.242
_diffrn_reflns_theta_max         30.587
_diffrn_reflns_theta_min         1.402
_diffrn_ambient_temperature      100(2)
_diffrn_detector_area_resol_mean ?
_diffrn_measured_fraction_theta_full 1.000
_diffrn_measured_fraction_theta_max 0.996
_diffrn_measurement_device_type  'Bruker APEX-II CCD'
_diffrn_measurement_method       '\f and \w scans'
_diffrn_radiation_type           'Mo K\a'
_diffrn_radiation_wavelength     0.71073
_diffrn_source                   ?
_reflns_Friedel_coverage         0.000
_reflns_Friedel_fraction_full    .
_reflns_Friedel_fraction_max     .
_reflns_number_gt                10809
_reflns_number_total             13812
_reflns_special_details          
;
 Reflections were merged by SHELXL according to the crystal
 class for the calculation of statistics and refinement.
 
 _reflns_Friedel_fraction is defined as the number of unique
 Friedel pairs measured divided by the number that would be
 possible theoretically, ignoring centric projections and
 systematic absences.
;
_reflns_threshold_expression     'I > 2\s(I)'
_computing_cell_refinement       'Bruker SAINT'
_computing_data_collection       'Bruker APEX2'
_computing_data_reduction        'Bruker SAINT'
_computing_molecular_graphics    'Olex2 1.3 (Dolomanov et al., 2009)'
_computing_publication_material  'Olex2 1.3 (Dolomanov et al., 2009)'
_computing_structure_refinement  'SHELXL-2014 (Sheldrick 2014)'
_computing_structure_solution    'SHELXS-97 (Sheldrick 2008)'
_refine_diff_density_max         0.658
_refine_diff_density_min         -0.470
_refine_diff_density_rms         0.057
_refine_ls_extinction_coef       .
_refine_ls_extinction_method     none
_refine_ls_goodness_of_fit_ref   1.026
_refine_ls_hydrogen_treatment    Mixed
_refine_ls_matrix_type           full
_refine_ls_number_parameters     534
_refine_ls_number_reflns         13812
_refine_ls_number_restraints     0
_refine_ls_R_factor_all          0.0575
_refine_ls_R_factor_gt           0.0408
_refine_ls_restrained_S_all      1.026
_refine_ls_shift/su_max          0.001
_refine_ls_shift/su_mean         0.000
_refine_ls_structure_factor_coef Fsqd
_refine_ls_weighting_details     
'w=1/[\s^2^(Fo^2^)+(0.0508P)^2^+1.8958P] where P=(Fo^2^+2Fc^2^)/3'
_refine_ls_weighting_scheme      calc
_refine_ls_wR_factor_gt          0.1005
_refine_ls_wR_factor_ref         0.1094
_refine_special_details          ?
_olex2_refinement_description    
;
1. Shared sites
{F4A, H40}
{F4C, H42}
{F4B, H43}
2. Uiso/Uaniso restraints and constraints
Uiso(F4A) = Uiso(H40)
Uiso(F4C) = Uiso(H42)
Uiso(F4B) = Uiso(H43)
3. Others
 Fixed Sof: F4B(0.4) F4A(0.3) F4C(0.3) H40(0.7) H42(0.7) H43(0.6)
4.a Ternary CH refined with riding coordinates:
 C9(H9), C36(H36), C12(H12), C24(H24), C21(H21), C33(H33)
4.b Aromatic/amide H refined with riding coordinates:
 C7(H7), C19(H19), C6(H6), C5(H5), C29(H29), C18(H18), C17(H17), C30(H30),
 C31(H31), C45(H45), C41(H41), C44(H44)
4.c Idealised Me refined as rotating group:
 C37(H37A,H37B,H37C), C2(H2A,H2B,H2C), C10(H10A,H10B,H10C), C11(H11A,H11B,
 H11C), C13(H13A,H13B,H13C), C38(H38A,H38B,H38C), C14(H14A,H14B,H14C), C22(H22A,
 H22B,H22C), C26(H26A,H26B,H26C), C25(H25A,H25B,H25C), C23(H23A,H23B,H23C),
 C35(H35A,H35B,H35C), C34(H34A,H34B,H34C)
;
_atom_sites_solution_hydrogens   mixed
_atom_sites_solution_primary     ?
_atom_sites_solution_secondary   ?
loop_
_atom_site_label
_atom_site_type_symbol
_atom_site_fract_x
_atom_site_fract_y
_atom_site_fract_z
_atom_site_U_iso_or_equiv
_atom_site_adp_type
_atom_site_occupancy
_atom_site_site_symmetry_order
_atom_site_calc_flag
_atom_site_refinement_flags_posn
_atom_site_refinement_flags_adp
_atom_site_refinement_flags_occupancy
_atom_site_disorder_assembly
_atom_site_disorder_group
P2 P 0.63485(3) 0.51908(2) 0.22146(2) 0.01427(7) Uani 1 1 d . . . . .
P3 P 0.46183(3) 0.56598(2) 0.17041(2) 0.01464(7) Uani 1 1 d . . . . .
P1 P 0.63212(3) 0.59756(2) 0.29638(2) 0.01571(7) Uani 1 1 d . . . . .
S1 S 0.31451(4) 0.68855(2) 0.41812(2) 0.02388(8) Uani 1 1 d . . . . .
O1 O 0.34276(12) 0.62236(5) 0.39961(6) 0.0318(3) Uani 1 1 d . . . . .
N1 N 0.46727(11) 0.58568(5) 0.29795(5) 0.0161(2) Uani 1 1 d . . . . .
F3 F 0.53536(13) 0.72155(7) 0.38797(9) 0.0711(5) Uani 1 1 d . . . . .
F1 F 0.46638(13) 0.78396(6) 0.45869(9) 0.0737(5) Uani 1 1 d . . . . .
O2 O 0.26175(14) 0.72881(7) 0.36614(8) 0.0528(4) Uani 1 1 d . . . . .
O3 O 0.25701(16) 0.69233(8) 0.47636(7) 0.0539(4) Uani 1 1 d . . . . .
F2 F 0.53450(15) 0.68694(8) 0.48481(9) 0.0867(6) Uani 1 1 d . . . . .
C20 C 0.80407(13) 0.59976(7) 0.15288(6) 0.0192(3) Uani 1 1 d . . . . .
C27 C 0.70509(12) 0.56135(6) 0.37213(6) 0.0170(2) Uani 1 1 d . . . . .
C9 C 0.37930(13) 0.41269(6) 0.20656(6) 0.0170(2) Uani 1 1 d . . . . .
H9 H 0.427087 0.446083 0.232910 0.020 Uiso 1 1 calc R U . . .
C15 C 0.77412(12) 0.53921(7) 0.18031(6) 0.0164(2) Uani 1 1 d . . . . .
C3 C 0.36386(12) 0.50643(6) 0.12118(6) 0.0148(2) Uani 1 1 d . . . . .
C8 C 0.33238(12) 0.44281(6) 0.14160(6) 0.0156(2) Uani 1 1 d . . . . .
C4 C 0.31761(12) 0.52849(6) 0.05801(6) 0.0161(2) Uani 1 1 d . . . . .
C7 C 0.25432(13) 0.40350(7) 0.09921(7) 0.0203(3) Uani 1 1 d . . . . .
H7 H 0.233755 0.361598 0.112058 0.024 Uiso 1 1 calc R U . . .
C36 C 0.56030(13) 0.45886(7) 0.37424(7) 0.0192(3) Uani 1 1 d . . . . .
H36 H 0.529356 0.474979 0.330948 0.023 Uiso 1 1 calc R U . . .
C1 C 0.39252(12) 0.57267(6) 0.24569(6) 0.0159(2) Uani 1 1 d . . . . .
C28 C 0.66699(13) 0.50359(7) 0.40241(6) 0.0185(3) Uani 1 1 d . . . . .
C12 C 0.34595(13) 0.59539(7) 0.03064(7) 0.0194(3) Uani 1 1 d . . . . .
H12 H 0.403736 0.618503 0.063026 0.023 Uiso 1 1 calc R U . . .
C16 C 0.85706(12) 0.48467(7) 0.17901(7) 0.0195(3) Uani 1 1 d . . . . .
C19 C 0.91519(13) 0.60397(8) 0.12381(7) 0.0241(3) Uani 1 1 d . . . . .
H19 H 0.936743 0.643637 0.106076 0.029 Uiso 1 1 calc R U . . .
C24 C 0.72294(14) 0.66103(7) 0.15091(7) 0.0228(3) Uani 1 1 d . . . . .
H24 H 0.651724 0.651865 0.175223 0.027 Uiso 1 1 calc R U . . .
C6 C 0.20682(14) 0.42569(7) 0.03829(7) 0.0215(3) Uani 1 1 d . . . . .
H6 H 0.153213 0.399168 0.011118 0.026 Uiso 1 1 calc R U . . .
C5 C 0.23905(13) 0.48713(7) 0.01795(6) 0.0201(3) Uani 1 1 d . . . . .
H5 H 0.207797 0.501258 -0.023292 0.024 Uiso 1 1 calc R U . . .
C37 C 0.45044(14) 0.46033(7) 0.41528(8) 0.0253(3) Uani 1 1 d . . . . .
H37A H 0.478063 0.443581 0.457655 0.038 Uiso 1 1 calc R U . . .
H37B H 0.382727 0.433730 0.395202 0.038 Uiso 1 1 calc R U . . .
H37C H 0.421646 0.504616 0.418712 0.038 Uiso 1 1 calc R U . . .
C2 C 0.25325(13) 0.57233(7) 0.24704(7) 0.0227(3) Uani 1 1 d . . . . .
H2A H 0.213593 0.597580 0.211417 0.034 Uiso 1 1 calc R U . . .
H2B H 0.233703 0.591123 0.286933 0.034 Uiso 1 1 calc R U . . .
H2C H 0.222776 0.528065 0.243652 0.034 Uiso 1 1 calc R U . . .
C32 C 0.81075(13) 0.59782(7) 0.40162(7) 0.0219(3) Uani 1 1 d . . . . .
C29 C 0.73085(15) 0.48540(8) 0.46203(7) 0.0253(3) Uani 1 1 d . . . . .
H29 H 0.705422 0.448107 0.482652 0.030 Uiso 1 1 calc R U . . .
C18 C 0.99384(13) 0.55057(9) 0.12078(7) 0.0281(3) Uani 1 1 d . . . . .
H18 H 1.066164 0.554315 0.100161 0.034 Uiso 1 1 calc R U . . .
C10 C 0.46808(14) 0.35540(7) 0.19706(8) 0.0248(3) Uani 1 1 d . . . . .
H10A H 0.422717 0.322013 0.171500 0.037 Uiso 1 1 calc R U . . .
H10B H 0.500194 0.337635 0.238418 0.037 Uiso 1 1 calc R U . . .
H10C H 0.536940 0.370659 0.175301 0.037 Uiso 1 1 calc R U . . .
C17 C 0.96547(13) 0.49194(9) 0.14816(7) 0.0265(3) Uani 1 1 d . . . . .
H17 H 1.019466 0.456451 0.146107 0.032 Uiso 1 1 calc R U . . .
C21 C 0.83871(14) 0.42006(7) 0.21349(7) 0.0240(3) Uani 1 1 d . . . . .
H21 H 0.748125 0.414682 0.215647 0.029 Uiso 1 1 calc R U . . .
C30 C 0.83109(15) 0.52168(8) 0.49106(8) 0.0303(3) Uani 1 1 d . . . . .
H30 H 0.871622 0.508987 0.531096 0.036 Uiso 1 1 calc R U . . .
C11 C 0.27015(15) 0.38994(8) 0.24255(7) 0.0255(3) Uani 1 1 d . . . . .
H11A H 0.211313 0.425237 0.244509 0.038 Uiso 1 1 calc R U . . .
H11B H 0.302247 0.376809 0.285615 0.038 Uiso 1 1 calc R U . . .
H11C H 0.228407 0.353495 0.220090 0.038 Uiso 1 1 calc R U . . .
C31 C 0.87124(15) 0.57658(8) 0.46091(8) 0.0295(3) Uani 1 1 d . . . . .
H31 H 0.940114 0.599962 0.480509 0.035 Uiso 1 1 calc R U . . .
C13 C 0.41036(15) 0.58888(8) -0.03115(8) 0.0281(3) Uani 1 1 d . . . . .
H13A H 0.486086 0.563518 -0.022140 0.042 Uiso 1 1 calc R U . . .
H13B H 0.430967 0.631648 -0.045973 0.042 Uiso 1 1 calc R U . . .
H13C H 0.354325 0.567403 -0.063974 0.042 Uiso 1 1 calc R U . . .
C33 C 0.86600(15) 0.65655(8) 0.36980(8) 0.0278(3) Uani 1 1 d . . . . .
H33 H 0.800488 0.674007 0.337412 0.033 Uiso 1 1 calc R U . . .
C38 C 0.60708(16) 0.38846(7) 0.36756(8) 0.0276(3) Uani 1 1 d . . . . .
H38A H 0.672844 0.387984 0.339856 0.041 Uiso 1 1 calc R U . . .
H38B H 0.538479 0.361411 0.349225 0.041 Uiso 1 1 calc R U . . .
H38C H 0.639224 0.371886 0.409411 0.041 Uiso 1 1 calc R U . . .
C14 C 0.22526(16) 0.63615(8) 0.01747(8) 0.0297(3) Uani 1 1 d . . . . .
H14A H 0.165312 0.613141 -0.012299 0.045 Uiso 1 1 calc R U . . .
H14B H 0.244639 0.677592 -0.000813 0.045 Uiso 1 1 calc R U . . .
H14C H 0.190177 0.643277 0.057270 0.045 Uiso 1 1 calc R U . . .
C22 C 0.90333(17) 0.42440(9) 0.28304(8) 0.0324(4) Uani 1 1 d . . . . .
H22A H 0.991566 0.433008 0.282503 0.049 Uiso 1 1 calc R U . . .
H22B H 0.892830 0.383704 0.304888 0.049 Uiso 1 1 calc R U . . .
H22C H 0.866088 0.459221 0.305307 0.049 Uiso 1 1 calc R U . . .
C26 C 0.66919(17) 0.67732(9) 0.08118(8) 0.0334(4) Uani 1 1 d . . . . .
H26A H 0.736198 0.691381 0.057461 0.050 Uiso 1 1 calc R U . . .
H26B H 0.607960 0.711731 0.081398 0.050 Uiso 1 1 calc R U . . .
H26C H 0.629795 0.639052 0.061040 0.050 Uiso 1 1 calc R U . . .
C25 C 0.79430(19) 0.71988(8) 0.18269(10) 0.0385(4) Uani 1 1 d . . . . .
H25A H 0.824176 0.709510 0.226795 0.058 Uiso 1 1 calc R U . . .
H25B H 0.738825 0.756985 0.181497 0.058 Uiso 1 1 calc R U . . .
H25C H 0.864646 0.730059 0.159696 0.058 Uiso 1 1 calc R U . . .
C23 C 0.88430(18) 0.35966(9) 0.17940(9) 0.0365(4) Uani 1 1 d . . . . .
H23A H 0.848026 0.359626 0.134986 0.055 Uiso 1 1 calc R U . . .
H23B H 0.858920 0.320761 0.200331 0.055 Uiso 1 1 calc R U . . .
H23C H 0.974547 0.360715 0.181510 0.055 Uiso 1 1 calc R U . . .
C39 C 0.46929(18) 0.72206(9) 0.43863(10) 0.0403(4) Uani 1 1 d . . . . .
C35 C 0.97624(18) 0.63421(10) 0.33437(10) 0.0418(4) Uani 1 1 d . . . . .
H35A H 1.040026 0.614641 0.364707 0.063 Uiso 1 1 calc R U . . .
H35B H 1.011002 0.671308 0.314337 0.063 Uiso 1 1 calc R U . . .
H35C H 0.946835 0.602672 0.301853 0.063 Uiso 1 1 calc R U . . .
C34 C 0.9073(2) 0.71189(9) 0.41718(10) 0.0426(5) Uani 1 1 d . . . . .
H34A H 0.839064 0.723110 0.441250 0.064 Uiso 1 1 calc R U . . .
H34B H 0.930507 0.749556 0.393609 0.064 Uiso 1 1 calc R U . . .
H34C H 0.978416 0.697727 0.446408 0.064 Uiso 1 1 calc R U . . .
F4B F 0.9760(3) 0.68077(13) 0.59684(13) 0.0435(6) Uiso 0.4 1 d . . P A 4
F4A F 0.6158(3) 0.78225(17) 0.70379(17) 0.0438(8) Uiso 0.3 1 d . . P B 4
H1 H 0.4345(18) 0.5994(9) 0.3308(9) 0.029(5) Uiso 1 1 d . . . . .
C45 C 0.6705(2) 0.73089(10) 0.62148(11) 0.0457(5) Uani 1 1 d . . . . .
H45 H 0.588114 0.729275 0.601358 0.055 Uiso 1 1 calc R U . . .
C41 C 0.8199(2) 0.76493(9) 0.71088(11) 0.0474(5) Uani 1 1 d . . . . .
H41 H 0.837347 0.785223 0.750917 0.057 Uiso 1 1 calc R U . . .
C44 C 0.7663(2) 0.70282(10) 0.59254(10) 0.0437(5) Uani 1 1 d . . . . .
H44 H 0.749059 0.681183 0.553198 0.052 Uiso 1 1 calc R U . . .
C43 C 0.8879(2) 0.70700(10) 0.62226(11) 0.0455(5) Uani 1 1 d . . . . .
C40 C 0.6971(2) 0.76152(10) 0.68060(11) 0.0492(5) Uani 1 1 d . . . . .
C42 C 0.9150(2) 0.73792(9) 0.68084(11) 0.0468(5) Uani 1 1 d . . . . .
F4C F 1.0155(5) 0.7459(2) 0.7067(2) 0.0744(13) Uiso 0.3 1 d . . P C 4
H40 H 0.6158(3) 0.78225(17) 0.70379(17) 0.0438(8) Uiso 0.7 1 d . . P D 5
H42 H 1.0155(5) 0.7459(2) 0.7067(2) 0.0744(13) Uiso 0.7 1 d . . P E 5
H43 H 0.9760(3) 0.68077(13) 0.59684(13) 0.0435(6) Uiso 0.6 1 d . . P F 5

loop_
_atom_site_aniso_label
_atom_site_aniso_U_11
_atom_site_aniso_U_22
_atom_site_aniso_U_33
_atom_site_aniso_U_23
_atom_site_aniso_U_13
_atom_site_aniso_U_12
P2 0.01312(15) 0.01479(14) 0.01563(15) -0.00034(11) 0.00474(11) -0.00044(11)
P3 0.01572(15) 0.01348(14) 0.01504(15) 0.00009(11) 0.00316(12) -0.00066(12)
P1 0.01665(16) 0.01519(15) 0.01591(15) -0.00115(12) 0.00452(12) -0.00246(12)
S1 0.02901(19) 0.02149(16) 0.02107(16) -0.00346(13) 0.00262(14) 0.00432(14)
O1 0.0429(7) 0.0220(5) 0.0346(6) -0.0075(4) 0.0213(5) -0.0024(5)
N1 0.0168(5) 0.0153(5) 0.0170(5) -0.0016(4) 0.0058(4) 0.0012(4)
F3 0.0502(8) 0.0503(8) 0.1202(13) -0.0129(8) 0.0406(8) -0.0184(6)
F1 0.0569(8) 0.0403(7) 0.1185(13) -0.0406(8) -0.0122(8) -0.0065(6)
O2 0.0535(9) 0.0437(8) 0.0539(9) 0.0153(7) -0.0237(7) 0.0010(7)
O3 0.0678(10) 0.0541(9) 0.0457(8) -0.0170(7) 0.0321(7) 0.0052(8)
F2 0.0645(10) 0.0810(11) 0.0997(13) 0.0051(9) -0.0535(9) 0.0104(8)
C20 0.0176(6) 0.0238(6) 0.0166(6) -0.0026(5) 0.0040(5) -0.0060(5)
C27 0.0161(6) 0.0196(6) 0.0156(6) -0.0030(5) 0.0030(5) 0.0001(5)
C9 0.0186(6) 0.0153(6) 0.0172(6) 0.0012(5) 0.0016(5) -0.0023(5)
C15 0.0132(6) 0.0216(6) 0.0147(6) -0.0028(5) 0.0027(4) -0.0016(5)
C3 0.0133(5) 0.0163(6) 0.0151(5) -0.0008(4) 0.0032(4) 0.0004(4)
C8 0.0148(6) 0.0164(6) 0.0161(6) -0.0009(4) 0.0044(4) -0.0001(5)
C4 0.0159(6) 0.0167(6) 0.0162(6) 0.0007(5) 0.0044(5) 0.0023(5)
C7 0.0218(7) 0.0172(6) 0.0218(6) -0.0008(5) 0.0023(5) -0.0029(5)
C36 0.0236(7) 0.0178(6) 0.0167(6) 0.0004(5) 0.0042(5) -0.0025(5)
C1 0.0162(6) 0.0120(5) 0.0201(6) -0.0003(4) 0.0045(5) 0.0018(4)
C28 0.0190(6) 0.0190(6) 0.0181(6) -0.0015(5) 0.0044(5) 0.0010(5)
C12 0.0231(7) 0.0185(6) 0.0168(6) 0.0033(5) 0.0034(5) -0.0012(5)
C16 0.0132(6) 0.0270(7) 0.0180(6) -0.0022(5) 0.0008(5) 0.0014(5)
C19 0.0188(6) 0.0348(8) 0.0193(6) -0.0001(6) 0.0047(5) -0.0091(6)
C24 0.0268(7) 0.0181(6) 0.0256(7) 0.0002(5) 0.0113(6) -0.0055(5)
C6 0.0223(7) 0.0224(6) 0.0193(6) -0.0040(5) -0.0004(5) -0.0042(5)
C5 0.0213(6) 0.0228(6) 0.0156(6) 0.0004(5) 0.0000(5) 0.0006(5)
C37 0.0249(7) 0.0244(7) 0.0278(7) -0.0010(6) 0.0085(6) -0.0039(6)
C2 0.0158(6) 0.0250(7) 0.0277(7) -0.0027(6) 0.0052(5) 0.0023(5)
C32 0.0173(6) 0.0242(7) 0.0243(7) -0.0042(5) 0.0036(5) -0.0024(5)
C29 0.0277(7) 0.0263(7) 0.0217(7) 0.0037(6) 0.0016(6) 0.0007(6)
C18 0.0142(6) 0.0500(10) 0.0210(7) -0.0003(6) 0.0055(5) -0.0038(6)
C10 0.0251(7) 0.0214(7) 0.0268(7) -0.0002(5) -0.0016(6) 0.0037(6)
C17 0.0148(6) 0.0412(9) 0.0239(7) -0.0011(6) 0.0040(5) 0.0060(6)
C21 0.0179(6) 0.0250(7) 0.0297(7) 0.0019(6) 0.0048(5) 0.0062(5)
C30 0.0284(8) 0.0369(9) 0.0236(7) 0.0006(6) -0.0058(6) 0.0035(7)
C11 0.0264(7) 0.0261(7) 0.0245(7) 0.0072(6) 0.0058(6) -0.0045(6)
C31 0.0213(7) 0.0340(8) 0.0313(8) -0.0051(6) -0.0050(6) -0.0039(6)
C13 0.0306(8) 0.0301(8) 0.0260(7) 0.0062(6) 0.0127(6) 0.0022(6)
C33 0.0230(7) 0.0304(8) 0.0302(8) -0.0028(6) 0.0031(6) -0.0105(6)
C38 0.0346(8) 0.0200(7) 0.0292(8) -0.0016(6) 0.0079(6) -0.0002(6)
C14 0.0348(8) 0.0208(7) 0.0353(8) 0.0059(6) 0.0117(7) 0.0074(6)
C22 0.0330(8) 0.0388(9) 0.0262(8) 0.0065(7) 0.0074(6) 0.0107(7)
C26 0.0354(9) 0.0344(8) 0.0320(8) 0.0092(7) 0.0111(7) 0.0071(7)
C25 0.0449(10) 0.0245(8) 0.0488(11) -0.0075(7) 0.0169(8) -0.0144(7)
C23 0.0400(10) 0.0314(8) 0.0376(9) -0.0028(7) 0.0023(7) 0.0135(7)
C39 0.0336(9) 0.0290(8) 0.0546(12) -0.0081(8) -0.0109(8) 0.0037(7)
C35 0.0373(10) 0.0494(11) 0.0417(10) -0.0108(8) 0.0175(8) -0.0164(8)
C34 0.0510(11) 0.0319(9) 0.0474(11) -0.0110(8) 0.0157(9) -0.0177(8)
C45 0.0456(11) 0.0407(10) 0.0491(12) 0.0220(9) -0.0018(9) -0.0103(9)
C41 0.0703(15) 0.0227(8) 0.0463(11) 0.0085(8) -0.0051(10) -0.0145(9)
C44 0.0529(12) 0.0397(10) 0.0362(10) 0.0148(8) -0.0043(9) -0.0095(9)
C43 0.0514(12) 0.0358(10) 0.0484(11) 0.0156(9) 0.0025(9) -0.0037(9)
C40 0.0636(14) 0.0292(9) 0.0549(13) 0.0145(9) 0.0069(11) -0.0081(9)
C42 0.0505(12) 0.0313(9) 0.0547(12) 0.0143(9) -0.0103(10) -0.0133(9)

_geom_special_details            
;
 All esds (except the esd in the dihedral angle between two l.s. planes)
 are estimated using the full covariance matrix.  The cell esds are taken
 into account individually in the estimation of esds in distances, angles
 and torsion angles; correlations between esds in cell parameters are only
 used when they are defined by crystal symmetry.  An approximate (isotropic)
 treatment of cell esds is used for estimating esds involving l.s. planes.
;
loop_
_geom_bond_atom_site_label_1
_geom_bond_atom_site_label_2
_geom_bond_distance
_geom_bond_site_symmetry_2
_geom_bond_publ_flag
P2 P3 2.2360(5) . ?
P2 P1 2.2386(5) . ?
P2 C15 1.8482(13) . ?
P3 C3 1.8361(13) . ?
P3 C1 1.8160(13) . ?
P1 N1 1.7815(12) . ?
P1 C27 1.8312(14) . ?
S1 O1 1.4464(11) . ?
S1 O2 1.4218(14) . ?
S1 O3 1.4246(13) . ?
S1 C39 1.7936(19) . ?
N1 C1 1.2992(18) . ?
F3 C39 1.337(3) . ?
F1 C39 1.332(2) . ?
F2 C39 1.329(2) . ?
C20 C15 1.4137(19) . ?
C20 C19 1.3970(18) . ?
C20 C24 1.519(2) . ?
C27 C28 1.4190(19) . ?
C27 C32 1.4288(19) . ?
C9 C8 1.5165(18) . ?
C9 C10 1.5329(19) . ?
C9 C11 1.5303(19) . ?
C15 C16 1.4248(19) . ?
C3 C8 1.4190(17) . ?
C3 C4 1.4229(18) . ?
C8 C7 1.3947(19) . ?
C4 C12 1.5237(18) . ?
C4 C5 1.3957(19) . ?
C7 C6 1.386(2) . ?
C36 C28 1.5227(19) . ?
C36 C37 1.5310(19) . ?
C36 C38 1.533(2) . ?
C1 C2 1.4911(18) . ?
C28 C29 1.395(2) . ?
C12 C13 1.5346(19) . ?
C12 C14 1.532(2) . ?
C16 C17 1.3965(19) . ?
C16 C21 1.525(2) . ?
C19 C18 1.382(2) . ?
C24 C26 1.534(2) . ?
C24 C25 1.531(2) . ?
C6 C5 1.380(2) . ?
C32 C31 1.394(2) . ?
C32 C33 1.522(2) . ?
C29 C30 1.381(2) . ?
C18 C17 1.375(2) . ?
C21 C22 1.532(2) . ?
C21 C23 1.530(2) . ?
C30 C31 1.377(2) . ?
C33 C35 1.531(2) . ?
C33 C34 1.530(2) . ?
F4B C43 1.252(3) . ?
F4A C40 1.124(4) . ?
C45 C44 1.372(3) . ?
C45 C40 1.380(3) . ?
C41 C40 1.389(3) . ?
C41 C42 1.370(3) . ?
C44 C43 1.375(3) . ?
C43 C42 1.374(3) . ?
C42 F4C 1.154(5) . ?

loop_
_geom_angle_atom_site_label_1
_geom_angle_atom_site_label_2
_geom_angle_atom_site_label_3
_geom_angle
_geom_angle_site_symmetry_1
_geom_angle_site_symmetry_3
_geom_angle_publ_flag
P3 P2 P1 86.982(17) . . ?
C15 P2 P3 110.46(5) . . ?
C15 P2 P1 103.96(4) . . ?
C3 P3 P2 111.53(4) . . ?
C1 P3 P2 91.13(4) . . ?
C1 P3 C3 105.58(6) . . ?
N1 P1 P2 90.53(4) . . ?
N1 P1 C27 104.52(6) . . ?
C27 P1 P2 105.82(4) . . ?
O1 S1 C39 101.79(8) . . ?
O2 S1 O1 114.41(9) . . ?
O2 S1 O3 116.43(10) . . ?
O2 S1 C39 103.46(9) . . ?
O3 S1 O1 113.69(8) . . ?
O3 S1 C39 104.73(10) . . ?
C1 N1 P1 121.59(9) . . ?
C15 C20 C24 125.09(12) . . ?
C19 C20 C15 118.23(13) . . ?
C19 C20 C24 116.66(12) . . ?
C28 C27 P1 127.08(10) . . ?
C28 C27 C32 119.67(13) . . ?
C32 C27 P1 113.25(10) . . ?
C8 C9 C10 109.79(11) . . ?
C8 C9 C11 111.66(11) . . ?
C11 C9 C10 110.50(12) . . ?
C20 C15 P2 127.91(10) . . ?
C20 C15 C16 120.28(12) . . ?
C16 C15 P2 111.80(10) . . ?
C8 C3 P3 125.30(10) . . ?
C8 C3 C4 119.86(12) . . ?
C4 C3 P3 114.84(9) . . ?
C3 C8 C9 124.97(11) . . ?
C7 C8 C9 116.22(11) . . ?
C7 C8 C3 118.80(12) . . ?
C3 C4 C12 124.53(12) . . ?
C5 C4 C3 118.71(12) . . ?
C5 C4 C12 116.76(12) . . ?
C6 C7 C8 121.25(13) . . ?
C28 C36 C37 111.17(11) . . ?
C28 C36 C38 111.08(12) . . ?
C37 C36 C38 110.40(12) . . ?
N1 C1 P3 117.76(10) . . ?
N1 C1 C2 120.09(12) . . ?
C2 C1 P3 121.65(10) . . ?
C27 C28 C36 124.58(12) . . ?
C29 C28 C27 118.74(13) . . ?
C29 C28 C36 116.67(12) . . ?
C4 C12 C13 111.37(12) . . ?
C4 C12 C14 110.71(12) . . ?
C14 C12 C13 110.35(12) . . ?
C15 C16 C21 123.49(12) . . ?
C17 C16 C15 118.48(13) . . ?
C17 C16 C21 117.89(13) . . ?
C18 C19 C20 121.55(14) . . ?
C20 C24 C26 110.65(12) . . ?
C20 C24 C25 112.38(14) . . ?
C25 C24 C26 110.56(13) . . ?
C5 C6 C7 120.02(13) . . ?
C6 C5 C4 121.34(13) . . ?
C27 C32 C33 123.37(13) . . ?
C31 C32 C27 118.64(13) . . ?
C31 C32 C33 117.88(13) . . ?
C30 C29 C28 121.32(14) . . ?
C17 C18 C19 120.17(13) . . ?
C18 C17 C16 121.23(14) . . ?
C16 C21 C22 109.07(13) . . ?
C16 C21 C23 114.36(13) . . ?
C23 C21 C22 110.65(13) . . ?
C31 C30 C29 120.22(15) . . ?
C30 C31 C32 121.34(14) . . ?
C32 C33 C35 109.57(14) . . ?
C32 C33 C34 113.43(14) . . ?
C34 C33 C35 110.52(14) . . ?
F3 C39 S1 111.50(14) . . ?
F1 C39 S1 112.42(13) . . ?
F1 C39 F3 106.79(18) . . ?
F2 C39 S1 110.89(15) . . ?
F2 C39 F3 106.66(18) . . ?
F2 C39 F1 108.30(17) . . ?
C44 C45 C40 119.7(2) . . ?
C42 C41 C40 119.0(2) . . ?
C45 C44 C43 119.4(2) . . ?
F4B C43 C44 120.0(2) . . ?
F4B C43 C42 118.8(2) . . ?
C42 C43 C44 121.2(2) . . ?
F4A C40 C45 117.8(3) . . ?
F4A C40 C41 121.5(3) . . ?
C45 C40 C41 120.8(2) . . ?
C41 C42 C43 120.0(2) . . ?
F4C C42 C41 115.4(3) . . ?
F4C C42 C43 124.5(3) . . ?

_shelx_res_file                  
;
TITL im047_a.res in P2(1)/n
    im047_a.res
    created by SHELXL-2018/3 at 18:04:52 on 09-Dec-2020
REM Old TITL im047 in P2(1)/n
REM SHELXT solution in P2(1)/n: R1 0.145, Rweak 0.006, Alpha 0.036
REM <I/s> 0.552 for 285 systematic absences, Orientation as input
REM Formula found by SHELXT: C41 F4A F2 S1
CELL 0.71073 10.6808 20.4088 20.8267 90 96.752 90
ZERR 4 0.0004 0.0008 0.0008 0 0.002 0
LATT 1
SYMM 0.5-X,0.5+Y,0.5-Z
SFAC C H F N O P S
UNIT 180 240 16 4 12 12 4
EADP F4A H40
EADP F4C H42
EADP F4B H43
EXYZ F4A H40
EXYZ F4C H42
EXYZ F4B H43

L.S. 20
PLAN  20
SIZE 0.2 0.22 0.35
TEMP 0
LIST 6
FMAP 2
ACTA
REM <olex2.extras>
REM <HklSrc "%.\\im047_a.hkl">
REM </olex2.extras>

WGHT    0.050800    1.895800
FVAR       0.34194
P2    6    0.634848    0.519077    0.221463    11.00000    0.01312    0.01479 =
         0.01563   -0.00034    0.00474   -0.00044
P3    6    0.461829    0.565979    0.170413    11.00000    0.01572    0.01348 =
         0.01504    0.00009    0.00316   -0.00066
P1    6    0.632123    0.597560    0.296377    11.00000    0.01665    0.01519 =
         0.01591   -0.00115    0.00452   -0.00246
S1    7    0.314514    0.688549    0.418124    11.00000    0.02901    0.02149 =
         0.02107   -0.00346    0.00262    0.00432
O1    5    0.342761    0.622356    0.399611    11.00000    0.04289    0.02202 =
         0.03459   -0.00747    0.02125   -0.00241
N1    4    0.467269    0.585677    0.297948    11.00000    0.01683    0.01533 =
         0.01704   -0.00164    0.00584    0.00119
F3    3    0.535360    0.721554    0.387974    11.00000    0.05021    0.05030 =
         0.12022   -0.01291    0.04065   -0.01844
F1    3    0.466381    0.783957    0.458694    11.00000    0.05694    0.04028 =
         0.11853   -0.04058   -0.01220   -0.00652
O2    5    0.261747    0.728812    0.366141    11.00000    0.05354    0.04371 =
         0.05391    0.01531   -0.02365    0.00098
O3    5    0.257006    0.692325    0.476360    11.00000    0.06783    0.05412 =
         0.04568   -0.01702    0.03214    0.00520
F2    3    0.534500    0.686941    0.484814    11.00000    0.06451    0.08099 =
         0.09967    0.00506   -0.05353    0.01040
C20   1    0.804070    0.599757    0.152881    11.00000    0.01758    0.02378 =
         0.01656   -0.00258    0.00396   -0.00600
C27   1    0.705092    0.561350    0.372129    11.00000    0.01607    0.01960 =
         0.01556   -0.00305    0.00297    0.00005
C9    1    0.379295    0.412687    0.206559    11.00000    0.01855    0.01526 =
         0.01720    0.00123    0.00162   -0.00228
AFIX  13
H9    2    0.427087    0.446083    0.232910    11.00000   -1.20000
AFIX   0
C15   1    0.774116    0.539212    0.180315    11.00000    0.01319    0.02159 =
         0.01466   -0.00276    0.00272   -0.00156
C3    1    0.363864    0.506427    0.121178    11.00000    0.01334    0.01634 =
         0.01507   -0.00077    0.00321    0.00043
C8    1    0.332380    0.442806    0.141600    11.00000    0.01482    0.01640 =
         0.01611   -0.00091    0.00440   -0.00008
C4    1    0.317605    0.528488    0.058011    11.00000    0.01586    0.01672 =
         0.01621    0.00074    0.00443    0.00234
C7    1    0.254320    0.403496    0.099206    11.00000    0.02182    0.01720 =
         0.02176   -0.00078    0.00231   -0.00292
AFIX  43
H7    2    0.233755    0.361598    0.112058    11.00000   -1.20000
AFIX   0
C36   1    0.560298    0.458861    0.374243    11.00000    0.02356    0.01784 =
         0.01668    0.00036    0.00421   -0.00252
AFIX  13
H36   2    0.529356    0.474979    0.330948    11.00000   -1.20000
AFIX   0
C1    1    0.392517    0.572673    0.245693    11.00000    0.01616    0.01200 =
         0.02012   -0.00032    0.00448    0.00182
C28   1    0.666987    0.503586    0.402407    11.00000    0.01900    0.01901 =
         0.01814   -0.00153    0.00440    0.00104
C12   1    0.345947    0.595393    0.030643    11.00000    0.02308    0.01846 =
         0.01684    0.00333    0.00343   -0.00124
AFIX  13
H12   2    0.403736    0.618503    0.063026    11.00000   -1.20000
AFIX   0
C16   1    0.857059    0.484673    0.179005    11.00000    0.01319    0.02698 =
         0.01798   -0.00215    0.00081    0.00139
C19   1    0.915191    0.603966    0.123809    11.00000    0.01881    0.03476 =
         0.01927   -0.00012    0.00472   -0.00908
AFIX  43
H19   2    0.936743    0.643637    0.106076    11.00000   -1.20000
AFIX   0
C24   1    0.722935    0.661034    0.150913    11.00000    0.02677    0.01809 =
         0.02561    0.00023    0.01126   -0.00552
AFIX  13
H24   2    0.651724    0.651865    0.175223    11.00000   -1.20000
AFIX   0
C6    1    0.206823    0.425686    0.038294    11.00000    0.02231    0.02235 =
         0.01927   -0.00405   -0.00037   -0.00424
AFIX  43
H6    2    0.153213    0.399168    0.011118    11.00000   -1.20000
AFIX   0
C5    1    0.239053    0.487129    0.017949    11.00000    0.02134    0.02277 =
         0.01556    0.00039    0.00000    0.00058
AFIX  43
H5    2    0.207797    0.501258   -0.023292    11.00000   -1.20000
AFIX   0
C37   1    0.450441    0.460334    0.415279    11.00000    0.02493    0.02441 =
         0.02778   -0.00100    0.00847   -0.00388
AFIX 137
H37A  2    0.478063    0.443581    0.457655    11.00000   -1.50000
H37B  2    0.382727    0.433730    0.395202    11.00000   -1.50000
H37C  2    0.421646    0.504616    0.418712    11.00000   -1.50000
AFIX   0
C2    1    0.253246    0.572330    0.247044    11.00000    0.01583    0.02504 =
         0.02775   -0.00275    0.00517    0.00234
AFIX 137
H2A   2    0.213593    0.597580    0.211417    11.00000   -1.50000
H2B   2    0.233703    0.591123    0.286933    11.00000   -1.50000
H2C   2    0.222776    0.528065    0.243652    11.00000   -1.50000
AFIX   0
C32   1    0.810746    0.597816    0.401623    11.00000    0.01733    0.02418 =
         0.02433   -0.00423    0.00358   -0.00237
C29   1    0.730850    0.485401    0.462033    11.00000    0.02771    0.02630 =
         0.02171    0.00370    0.00164    0.00067
AFIX  43
H29   2    0.705422    0.448107    0.482652    11.00000   -1.20000
AFIX   0
C18   1    0.993843    0.550572    0.120779    11.00000    0.01416    0.04998 =
         0.02098   -0.00027    0.00554   -0.00383
AFIX  43
H18   2    1.066164    0.554315    0.100161    11.00000   -1.20000
AFIX   0
C10   1    0.468082    0.355396    0.197057    11.00000    0.02510    0.02145 =
         0.02678   -0.00021   -0.00162    0.00373
AFIX 137
H10A  2    0.422717    0.322013    0.171500    11.00000   -1.50000
H10B  2    0.500194    0.337635    0.238418    11.00000   -1.50000
H10C  2    0.536940    0.370659    0.175301    11.00000   -1.50000
AFIX   0
C17   1    0.965465    0.491940    0.148161    11.00000    0.01480    0.04118 =
         0.02387   -0.00106    0.00405    0.00602
AFIX  43
H17   2    1.019466    0.456451    0.146107    11.00000   -1.20000
AFIX   0
C21   1    0.838711    0.420063    0.213493    11.00000    0.01794    0.02504 =
         0.02966    0.00191    0.00484    0.00621
AFIX  13
H21   2    0.748125    0.414682    0.215647    11.00000   -1.20000
AFIX   0
C30   1    0.831093    0.521677    0.491058    11.00000    0.02840    0.03689 =
         0.02360    0.00061   -0.00584    0.00346
AFIX  43
H30   2    0.871622    0.508987    0.531096    11.00000   -1.20000
AFIX   0
C11   1    0.270146    0.389938    0.242546    11.00000    0.02645    0.02608 =
         0.02449    0.00724    0.00575   -0.00455
AFIX 137
H11A  2    0.211313    0.425237    0.244509    11.00000   -1.50000
H11B  2    0.302247    0.376809    0.285615    11.00000   -1.50000
H11C  2    0.228407    0.353495    0.220090    11.00000   -1.50000
AFIX   0
C31   1    0.871238    0.576583    0.460906    11.00000    0.02134    0.03398 =
         0.03127   -0.00506   -0.00499   -0.00385
AFIX  43
H31   2    0.940114    0.599962    0.480509    11.00000   -1.20000
AFIX   0
C13   1    0.410361    0.588881   -0.031145    11.00000    0.03064    0.03010 =
         0.02596    0.00621    0.01275    0.00216
AFIX 137
H13A  2    0.486086    0.563518   -0.022140    11.00000   -1.50000
H13B  2    0.430967    0.631648   -0.045973    11.00000   -1.50000
H13C  2    0.354325    0.567403   -0.063974    11.00000   -1.50000
AFIX   0
C33   1    0.865997    0.656549    0.369795    11.00000    0.02297    0.03038 =
         0.03017   -0.00279    0.00311   -0.01053
AFIX  13
H33   2    0.800488    0.674007    0.337412    11.00000   -1.20000
AFIX   0
C38   1    0.607083    0.388456    0.367559    11.00000    0.03458    0.02004 =
         0.02919   -0.00156    0.00788   -0.00016
AFIX 137
H38A  2    0.672844    0.387984    0.339856    11.00000   -1.50000
H38B  2    0.538479    0.361411    0.349225    11.00000   -1.50000
H38C  2    0.639224    0.371886    0.409411    11.00000   -1.50000
AFIX   0
C14   1    0.225259    0.636154    0.017472    11.00000    0.03485    0.02081 =
         0.03532    0.00587    0.01174    0.00744
AFIX 137
H14A  2    0.165312    0.613141   -0.012299    11.00000   -1.50000
H14B  2    0.244639    0.677592   -0.000813    11.00000   -1.50000
H14C  2    0.190177    0.643277    0.057270    11.00000   -1.50000
AFIX   0
C22   1    0.903331    0.424404    0.283040    11.00000    0.03303    0.03879 =
         0.02617    0.00652    0.00737    0.01069
AFIX 137
H22A  2    0.991566    0.433008    0.282503    11.00000   -1.50000
H22B  2    0.892830    0.383704    0.304888    11.00000   -1.50000
H22C  2    0.866088    0.459221    0.305307    11.00000   -1.50000
AFIX   0
C26   1    0.669195    0.677324    0.081180    11.00000    0.03541    0.03439 =
         0.03198    0.00917    0.01112    0.00708
AFIX 137
H26A  2    0.736198    0.691381    0.057461    11.00000   -1.50000
H26B  2    0.607960    0.711731    0.081398    11.00000   -1.50000
H26C  2    0.629795    0.639052    0.061040    11.00000   -1.50000
AFIX   0
C25   1    0.794296    0.719881    0.182686    11.00000    0.04494    0.02448 =
         0.04884   -0.00755    0.01689   -0.01444
AFIX 137
H25A  2    0.824176    0.709510    0.226795    11.00000   -1.50000
H25B  2    0.738825    0.756985    0.181497    11.00000   -1.50000
H25C  2    0.864646    0.730059    0.159696    11.00000   -1.50000
AFIX   0
C23   1    0.884299    0.359664    0.179404    11.00000    0.03995    0.03142 =
         0.03761   -0.00279    0.00226    0.01345
AFIX 137
H23A  2    0.848026    0.359626    0.134986    11.00000   -1.50000
H23B  2    0.858920    0.320761    0.200331    11.00000   -1.50000
H23C  2    0.974547    0.360715    0.181510    11.00000   -1.50000
AFIX   0

C39   1    0.469293    0.722060    0.438634    11.00000    0.03356    0.02898 =
         0.05462   -0.00807   -0.01092    0.00369
C35   1    0.976240    0.634210    0.334371    11.00000    0.03733    0.04941 =
         0.04167   -0.01079    0.01750   -0.01637
AFIX 137
H35A  2    1.040026    0.614641    0.364707    11.00000   -1.50000
H35B  2    1.011002    0.671308    0.314337    11.00000   -1.50000
H35C  2    0.946835    0.602672    0.301853    11.00000   -1.50000
AFIX   0
C34   1    0.907350    0.711893    0.417181    11.00000    0.05099    0.03186 =
         0.04737   -0.01099    0.01567   -0.01774
AFIX 137
H34A  2    0.839064    0.723110    0.441250    11.00000   -1.50000
H34B  2    0.930507    0.749556    0.393609    11.00000   -1.50000
H34C  2    0.978416    0.697727    0.446408    11.00000   -1.50000
AFIX   0

PART 4
F4B   3    0.975979    0.680766    0.596844    10.40000    0.04345
F4A   3    0.615817    0.782254    0.703795    10.30000    0.04383

PART 0
H1    2    0.434505    0.599417    0.330815    11.00000    0.02946

C45   1    0.670531    0.730886    0.621484    11.00000    0.04564    0.04066 =
         0.04907    0.02200   -0.00184   -0.01026
AFIX  43
H45   2    0.588114    0.729275    0.601358    11.00000   -1.20000
AFIX   0
C41   1    0.819934    0.764926    0.710883    11.00000    0.07027    0.02272 =
         0.04632    0.00855   -0.00514   -0.01450
AFIX  43
H41   2    0.837347    0.785223    0.750917    11.00000   -1.20000
AFIX   0
C44   1    0.766285    0.702823    0.592542    11.00000    0.05290    0.03972 =
         0.03618    0.01483   -0.00432   -0.00946
AFIX  43
H44   2    0.749059    0.681183    0.553198    11.00000   -1.20000
AFIX   0
C43   1    0.887926    0.707002    0.622264    11.00000    0.05135    0.03584 =
         0.04839    0.01556    0.00248   -0.00368
C40   1    0.697061    0.761519    0.680602    11.00000    0.06356    0.02916 =
         0.05493    0.01448    0.00694   -0.00807
C42   1    0.915028    0.737917    0.680837    11.00000    0.05045    0.03128 =
         0.05474    0.01433   -0.01034   -0.01326
PART 4
F4C   3    1.015502    0.745875    0.706686    10.30000    0.07441
PART 0
PART 5
H40   2    0.615817    0.782254    0.703795    10.70000    0.04383
H42   2    1.015502    0.745875    0.706686    10.70000    0.07441
H43   2    0.975979    0.680766    0.596844    10.60000    0.04345
HKLF 4


REM  im047_a.res in P2(1)/n
REM wR2 = 0.1094, GooF = S = 1.026, Restrained GooF = 1.026 for all data
REM R1 = 0.0408 for 10809 Fo > 4sig(Fo) and 0.0575 for all 13812 data
REM 534 parameters refined using 0 restraints

END

WGHT      0.0508      1.8955

REM Highest difference peak  0.658,  deepest hole -0.470,  1-sigma level  0.057
Q1    1   0.3964  0.7040  0.4279  11.00000  0.05    0.66
Q2    1   0.3319  0.7016  0.4903  11.00000  0.05    0.44
Q3    1   0.3302  0.5613  0.0443  11.00000  0.05    0.40
Q4    1   0.3224  0.5215  0.0952  11.00000  0.05    0.39
Q5    1   0.2830  0.5046  0.0393  11.00000  0.05    0.39
Q6    1   0.5801  0.7153  0.4489  11.00000  0.05    0.39
Q7    1   0.2403  0.4178  0.0684  11.00000  0.05    0.39
Q8    1   0.2230  0.4596  0.0343  11.00000  0.05    0.38
Q9    1   0.2422  0.7192  0.4499  11.00000  0.05    0.37
Q10   1   0.6135  0.4790  0.3917  11.00000  0.05    0.36
Q11   1   0.8569  0.6030  0.1393  11.00000  0.05    0.36
Q12   1   0.3241  0.7189  0.3921  11.00000  0.05    0.36
Q13   1   0.2931  0.6226  0.0283  11.00000  0.05    0.36
Q14   1   0.8476  0.5825  0.4271  11.00000  0.05    0.35
Q15   1   0.4299  0.5718  0.2061  11.00000  0.05    0.35
Q16   1   0.3242  0.7363  0.3501  11.00000  0.05    0.34
Q17   1   0.7016  0.4960  0.4341  11.00000  0.05    0.34
Q18   1   0.7815  0.5652  0.1591  11.00000  0.05    0.34
Q19   1   0.4919  0.6010  0.1721  11.00000  0.05    0.34
Q20   1   0.3383  0.4796  0.1299  11.00000  0.05    0.34
;
_shelx_res_checksum              72347
_olex2_submission_special_instructions 'No special instructions were received'
####################################################################### 
# 
# This file contains crystal structure data downloaded from the 
# Cambridge Structural Database (CSD) hosted by the Cambridge 
# Crystallographic Data Centre (CCDC).
# 
# Full information about CCDC data access policies and citation 
# guidelines are available at http://www.ccdc.cam.ac.uk/access/V1 
# 
# Audit and citation data items may have been added by the CCDC. 
# Please retain this information to preserve the provenance of 
# this file and to allow appropriate attribution of the data. 
# 
#######################################################################

data_im022_a
_database_code_depnum_ccdc_archive 'CCDC 2293087'
loop_
_audit_author_name
_audit_author_address
'Brian Patrick'
;University of British Columbia
Canada
;
_audit_update_record             
;
2023-09-05 deposited with the CCDC.	2024-07-01 downloaded from the CCDC.
;

_audit_creation_method           SHELXL-2018/3
_shelx_SHELXL_version_number     2018/3
_chemical_name_systematic        ?
_chemical_name_common            ?
_chemical_melting_point          ?
_chemical_formula_moiety         'C43 H57 N P3, C F3 O3 S'
_chemical_formula_sum            'C44 H57 F3 N O3 P3 S'
_chemical_formula_weight         829.87

loop_
_atom_type_symbol
_atom_type_description
_atom_type_scat_dispersion_real
_atom_type_scat_dispersion_imag
_atom_type_scat_source
C C 0.0033 0.0016 'International Tables Vol C Tables 4.2.6.8 and 6.1.1.4'
H H 0.0000 0.0000 'International Tables Vol C Tables 4.2.6.8 and 6.1.1.4'
N N 0.0061 0.0033 'International Tables Vol C Tables 4.2.6.8 and 6.1.1.4'
O O 0.0106 0.0060 'International Tables Vol C Tables 4.2.6.8 and 6.1.1.4'
F F 0.0171 0.0103 'International Tables Vol C Tables 4.2.6.8 and 6.1.1.4'
P P 0.1023 0.0942 'International Tables Vol C Tables 4.2.6.8 and 6.1.1.4'
S S 0.1246 0.1234 'International Tables Vol C Tables 4.2.6.8 and 6.1.1.4'

_space_group_crystal_system      triclinic
_space_group_IT_number           2
_space_group_name_H-M_alt        'P -1'
_space_group_name_Hall           '-P 1'

_shelx_space_group_comment       
;
The symmetry employed for this shelxl refinement is uniquely defined
by the following loop, which should always be used as a source of
symmetry information in preference to the above space-group names.
They are only intended as comments.
;

loop_
_space_group_symop_operation_xyz
'x, y, z'
'-x, -y, -z'

_cell_length_a                   10.8554(10)
_cell_length_b                   11.7203(11)
_cell_length_c                   18.4078(16)
_cell_angle_alpha                106.573(2)
_cell_angle_beta                 104.787(2)
_cell_angle_gamma                94.530(3)
_cell_volume                     2141.1(3)
_cell_formula_units_Z            2
_cell_measurement_temperature    100(2)
_cell_measurement_reflns_used    9849
_cell_measurement_theta_min      2.41
_cell_measurement_theta_max      26.45

_exptl_crystal_description       irregular
_exptl_crystal_colour            Purple
_exptl_crystal_density_meas      ?
_exptl_crystal_density_method    'not measured'
_exptl_crystal_density_diffrn    1.287
_exptl_crystal_F_000             880
_exptl_transmission_factor_min   ?
_exptl_transmission_factor_max   ?
_exptl_crystal_size_max          0.20
_exptl_crystal_size_mid          0.17
_exptl_crystal_size_min          0.12
_exptl_absorpt_coefficient_mu    0.241
_shelx_estimated_absorpt_T_min   0.953
_shelx_estimated_absorpt_T_max   0.972
_exptl_absorpt_correction_type   multi-scan
_exptl_absorpt_correction_T_min  0.6240
_exptl_absorpt_correction_T_max  0.7454
_exptl_absorpt_process_details   'Sadabs (Sheldrick, 1996)'
_exptl_absorpt_special_details   ?
_diffrn_ambient_temperature      100(2)
_diffrn_radiation_wavelength     0.71073
_diffrn_radiation_type           MoK\a
_diffrn_source                   ?
_diffrn_measurement_device_type  'Bruker APEX-II CCD'
_diffrn_measurement_method       '\f and \w scans'
_diffrn_detector_area_resol_mean ?
_diffrn_reflns_number            34614
_diffrn_reflns_av_unetI/netI     0.0553
_diffrn_reflns_av_R_equivalents  0.0502
_diffrn_reflns_limit_h_min       -13
_diffrn_reflns_limit_h_max       13
_diffrn_reflns_limit_k_min       -14
_diffrn_reflns_limit_k_max       14
_diffrn_reflns_limit_l_min       -22
_diffrn_reflns_limit_l_max       23
_diffrn_reflns_theta_min         1.838
_diffrn_reflns_theta_max         26.459
_diffrn_reflns_theta_full        25.242
_diffrn_measured_fraction_theta_max 0.996
_diffrn_measured_fraction_theta_full 0.999
_diffrn_reflns_Laue_measured_fraction_max 0.996
_diffrn_reflns_Laue_measured_fraction_full 0.999
_diffrn_reflns_point_group_measured_fraction_max 0.996
_diffrn_reflns_point_group_measured_fraction_full 0.999
_reflns_number_total             8818
_reflns_number_gt                6336
_reflns_threshold_expression     'I > 2\s(I)'
_reflns_Friedel_coverage         0.000
_reflns_Friedel_fraction_max     .
_reflns_Friedel_fraction_full    .

_reflns_special_details          
;
 Reflections were merged by SHELXL according to the crystal
 class for the calculation of statistics and refinement.
 
 _reflns_Friedel_fraction is defined as the number of unique
 Friedel pairs measured divided by the number that would be
 possible theoretically, ignoring centric projections and
 systematic absences.
;

_computing_data_collection       'Bruker APEX2'
_computing_cell_refinement       'Bruker SAINT'
_computing_data_reduction        'Bruker SAINT'
_computing_structure_solution    'SHELXS-97 (Sheldrick 2008)'
_computing_structure_refinement  'SHELXL-2014 (Sheldrick 2014)'
_computing_molecular_graphics    'Bruker SHELXTL'
_computing_publication_material  'LinXTL v. 5.9.9 (Spasyuk, 2009)'
_refine_special_details          ?
_refine_ls_structure_factor_coef Fsqd
_refine_ls_matrix_type           full
_refine_ls_weighting_scheme      calc
_refine_ls_weighting_details     
'w=1/[\s^2^(Fo^2^)+(0.0520P)^2^+3.3467P] where P=(Fo^2^+2Fc^2^)/3'
_atom_sites_solution_primary     ?
_atom_sites_solution_secondary   ?
_atom_sites_solution_hydrogens   mixed
_refine_ls_hydrogen_treatment    Mixed
_refine_ls_extinction_method     none
_refine_ls_extinction_coef       .
_refine_ls_number_reflns         8818
_refine_ls_number_parameters     512
_refine_ls_number_restraints     0
_refine_ls_R_factor_all          0.0823
_refine_ls_R_factor_gt           0.0515
_refine_ls_wR_factor_ref         0.1376
_refine_ls_wR_factor_gt          0.1183
_refine_ls_goodness_of_fit_ref   1.018
_refine_ls_restrained_S_all      1.018
_refine_ls_shift/su_max          0.000
_refine_ls_shift/su_mean         0.000

loop_
_atom_site_label
_atom_site_type_symbol
_atom_site_fract_x
_atom_site_fract_y
_atom_site_fract_z
_atom_site_U_iso_or_equiv
_atom_site_adp_type
_atom_site_occupancy
_atom_site_site_symmetry_order
_atom_site_calc_flag
_atom_site_refinement_flags_posn
_atom_site_refinement_flags_adp
_atom_site_refinement_flags_occupancy
_atom_site_disorder_assembly
_atom_site_disorder_group
C1 C 0.3205(2) 0.3933(2) 0.35147(16) 0.0168(5) Uani 1 1 d . . . . .
C2 C 0.3354(3) 0.4899(2) 0.42622(16) 0.0178(6) Uani 1 1 d . . . . .
C3 C 0.3494(3) 0.6117(2) 0.42981(17) 0.0199(6) Uani 1 1 d . . . . .
H3 H 0.348343 0.632981 0.383606 0.024 Uiso 1 1 calc R U . . .
C4 C 0.3648(3) 0.7002(3) 0.50100(17) 0.0226(6) Uani 1 1 d . . . . .
H4 H 0.374699 0.782734 0.503667 0.027 Uiso 1 1 calc R U . . .
C5 C 0.3661(3) 0.6697(3) 0.56881(17) 0.0222(6) Uani 1 1 d . . . . .
H5 H 0.377350 0.731514 0.617479 0.027 Uiso 1 1 calc R U . . .
C6 C 0.3509(3) 0.5495(3) 0.56603(17) 0.0210(6) Uani 1 1 d . . . . .
H6 H 0.350841 0.528928 0.612331 0.025 Uiso 1 1 calc R U . . .
C7 C 0.3359(3) 0.4597(2) 0.49463(16) 0.0190(6) Uani 1 1 d . . . . .
H7 H 0.325986 0.377375 0.492278 0.023 Uiso 1 1 calc R U . . .
C8 C 0.3202(3) 0.3573(2) 0.12719(16) 0.0180(6) Uani 1 1 d . . . . .
C9 C 0.2089(3) 0.4117(2) 0.11110(16) 0.0189(6) Uani 1 1 d . . . . .
C10 C 0.1765(3) 0.4434(2) 0.04199(17) 0.0216(6) Uani 1 1 d . . . . .
H10 H 0.103297 0.482005 0.031328 0.026 Uiso 1 1 calc R U . . .
C11 C 0.2477(3) 0.4202(3) -0.01150(18) 0.0245(6) Uani 1 1 d . . . . .
H11 H 0.221664 0.439982 -0.059133 0.029 Uiso 1 1 calc R U . . .
C12 C 0.3566(3) 0.3683(3) 0.00469(17) 0.0245(6) Uani 1 1 d . . . . .
H12 H 0.405698 0.353125 -0.032017 0.029 Uiso 1 1 calc R U . . .
C13 C 0.3963(3) 0.3375(2) 0.07371(17) 0.0199(6) Uani 1 1 d . . . . .
C14 C 0.1211(3) 0.4398(2) 0.16422(17) 0.0205(6) Uani 1 1 d . . . . .
H14 H 0.146703 0.399399 0.205624 0.025 Uiso 1 1 calc R U . . .
C15 C -0.0194(3) 0.3885(3) 0.11804(19) 0.0329(7) Uani 1 1 d . . . . .
H15A H -0.044072 0.418188 0.072546 0.049 Uiso 1 1 calc R U . . .
H15B H -0.074347 0.414122 0.152504 0.049 Uiso 1 1 calc R U . . .
H15C H -0.030480 0.300190 0.099314 0.049 Uiso 1 1 calc R U . . .
C16 C 0.1386(3) 0.5757(3) 0.2069(2) 0.0330(7) Uani 1 1 d . . . . .
H16A H 0.230221 0.606646 0.234923 0.050 Uiso 1 1 calc R U . . .
H16B H 0.088482 0.590069 0.245106 0.050 Uiso 1 1 calc R U . . .
H16C H 0.108372 0.617240 0.168086 0.050 Uiso 1 1 calc R U . . .
C17 C 0.5177(3) 0.2803(2) 0.08534(18) 0.0232(6) Uani 1 1 d . . . . .
H17 H 0.545087 0.279633 0.141348 0.028 Uiso 1 1 calc R U . . .
C18 C 0.4897(3) 0.1495(3) 0.0308(2) 0.0340(8) Uani 1 1 d . . . . .
H18A H 0.425841 0.102372 0.044612 0.051 Uiso 1 1 calc R U . . .
H18B H 0.569668 0.115062 0.037246 0.051 Uiso 1 1 calc R U . . .
H18C H 0.455782 0.147389 -0.024349 0.051 Uiso 1 1 calc R U . . .
C19 C 0.6292(3) 0.3506(3) 0.0713(2) 0.0334(7) Uani 1 1 d . . . . .
H19A H 0.606637 0.348086 0.015792 0.050 Uiso 1 1 calc R U . . .
H19B H 0.706977 0.314173 0.083631 0.050 Uiso 1 1 calc R U . . .
H19C H 0.645606 0.434628 0.105636 0.050 Uiso 1 1 calc R U . . .
C20 C 0.2272(3) 0.0229(2) 0.17594(15) 0.0169(5) Uani 1 1 d . . . . .
C21 C 0.1110(3) -0.0564(2) 0.12557(16) 0.0208(6) Uani 1 1 d . . . . .
C22 C 0.1181(3) -0.1775(3) 0.09223(18) 0.0288(7) Uani 1 1 d . . . . .
H22 H 0.041604 -0.231476 0.058747 0.035 Uiso 1 1 calc R U . . .
C23 C 0.2328(3) -0.2207(3) 0.1066(2) 0.0329(8) Uani 1 1 d . . . . .
H23 H 0.235511 -0.302997 0.081371 0.040 Uiso 1 1 calc R U . . .
C24 C 0.3438(3) -0.1453(3) 0.15738(19) 0.0269(7) Uani 1 1 d . . . . .
H24 H 0.421998 -0.177020 0.167933 0.032 Uiso 1 1 calc R U . . .
C25 C 0.3439(3) -0.0228(2) 0.19384(16) 0.0200(6) Uani 1 1 d . . . . .
C26 C -0.0216(3) -0.0174(3) 0.11034(18) 0.0250(6) Uani 1 1 d . . . . .
H26 H -0.008387 0.069076 0.112489 0.030 Uiso 1 1 calc R U . . .
C27 C -0.0826(3) -0.0242(3) 0.1761(2) 0.0360(8) Uani 1 1 d . . . . .
H27A H -0.096001 -0.108008 0.175932 0.054 Uiso 1 1 calc R U . . .
H27B H -0.165762 0.004504 0.166707 0.054 Uiso 1 1 calc R U . . .
H27C H -0.024833 0.026406 0.227593 0.054 Uiso 1 1 calc R U . . .
C28 C -0.1153(3) -0.0891(3) 0.02917(19) 0.0338(8) Uani 1 1 d . . . . .
H28A H -0.070610 -0.096892 -0.011585 0.051 Uiso 1 1 calc R U . . .
H28B H -0.188515 -0.046672 0.017531 0.051 Uiso 1 1 calc R U . . .
H28C H -0.146778 -0.169471 0.029651 0.051 Uiso 1 1 calc R U . . .
C29 C 0.4720(3) 0.0486(2) 0.25157(17) 0.0216(6) Uani 1 1 d . . . . .
H29 H 0.458763 0.133288 0.274673 0.026 Uiso 1 1 calc R U . . .
C30 C 0.5773(3) 0.0526(3) 0.2105(2) 0.0329(7) Uani 1 1 d . . . . .
H30A H 0.597219 -0.028714 0.191276 0.049 Uiso 1 1 calc R U . . .
H30B H 0.655179 0.106402 0.248199 0.049 Uiso 1 1 calc R U . . .
H30C H 0.547013 0.082837 0.165687 0.049 Uiso 1 1 calc R U . . .
C31 C 0.5177(3) -0.0029(3) 0.3197(2) 0.0342(8) Uani 1 1 d . . . . .
H31A H 0.456501 0.006011 0.351205 0.051 Uiso 1 1 calc R U . . .
H31B H 0.603258 0.040977 0.353460 0.051 Uiso 1 1 calc R U . . .
H31C H 0.522573 -0.088559 0.298192 0.051 Uiso 1 1 calc R U . . .
C32 C 0.1299(3) 0.2097(2) 0.37293(15) 0.0180(6) Uani 1 1 d . . . . .
C33 C 0.0320(3) 0.2816(2) 0.37695(16) 0.0201(6) Uani 1 1 d . . . . .
C34 C -0.0606(3) 0.2534(3) 0.41248(18) 0.0261(7) Uani 1 1 d . . . . .
H34 H -0.123392 0.304412 0.419188 0.031 Uiso 1 1 calc R U . . .
C35 C -0.0638(3) 0.1541(3) 0.43799(19) 0.0330(7) Uani 1 1 d . . . . .
H35 H -0.127177 0.137786 0.462573 0.040 Uiso 1 1 calc R U . . .
C36 C 0.0261(3) 0.0779(3) 0.42764(19) 0.0297(7) Uani 1 1 d . . . . .
H36 H 0.020355 0.006488 0.442063 0.036 Uiso 1 1 calc R U . . .
C37 C 0.1244(3) 0.1045(3) 0.39654(17) 0.0232(6) Uani 1 1 d . . . . .
C38 C 0.0117(3) 0.3826(3) 0.34068(17) 0.0229(6) Uani 1 1 d . . . . .
H38 H 0.081979 0.391472 0.315596 0.027 Uiso 1 1 calc R U . . .
C39 C 0.0158(3) 0.5045(3) 0.40143(18) 0.0268(7) Uani 1 1 d . . . . .
H39A H -0.059593 0.501069 0.421234 0.040 Uiso 1 1 calc R U . . .
H39B H 0.014818 0.567789 0.376242 0.040 Uiso 1 1 calc R U . . .
H39C H 0.094873 0.522581 0.445663 0.040 Uiso 1 1 calc R U . . .
C40 C -0.1179(3) 0.3474(3) 0.27564(19) 0.0306(7) Uani 1 1 d . . . . .
H40A H -0.115734 0.274918 0.233476 0.046 Uiso 1 1 calc R U . . .
H40B H -0.133273 0.413724 0.253722 0.046 Uiso 1 1 calc R U . . .
H40C H -0.187399 0.331000 0.298136 0.046 Uiso 1 1 calc R U . . .
C41 C 0.2223(3) 0.0182(3) 0.38931(18) 0.0265(7) Uani 1 1 d . . . . .
H41 H 0.270152 0.036946 0.353240 0.032 Uiso 1 1 calc R U . . .
C42 C 0.1595(4) -0.1148(3) 0.3529(2) 0.0413(9) Uani 1 1 d . . . . .
H42A H 0.118980 -0.138416 0.389445 0.062 Uiso 1 1 calc R U . . .
H42B H 0.225541 -0.164751 0.343358 0.062 Uiso 1 1 calc R U . . .
H42C H 0.093734 -0.126176 0.302663 0.062 Uiso 1 1 calc R U . . .
C43 C 0.3204(3) 0.0412(3) 0.4694(2) 0.0342(7) Uani 1 1 d . . . . .
H43A H 0.364975 0.124885 0.488822 0.051 Uiso 1 1 calc R U . . .
H43B H 0.383454 -0.013670 0.463977 0.051 Uiso 1 1 calc R U . . .
H43C H 0.275995 0.027309 0.506983 0.051 Uiso 1 1 calc R U . . .
C44 C 0.7427(3) 0.7117(3) 0.3290(2) 0.0296(7) Uani 1 1 d . . . . .
F1 F 0.77204(19) 0.68948(17) 0.39800(11) 0.0400(5) Uani 1 1 d . . . . .
F2 F 0.83952(18) 0.69033(18) 0.29796(13) 0.0434(5) Uani 1 1 d . . . . .
F3 F 0.73798(19) 0.83021(16) 0.34534(13) 0.0433(5) Uani 1 1 d . . . . .
N1 N 0.3625(2) 0.4148(2) 0.29511(13) 0.0175(5) Uani 1 1 d . . . . .
O1 O 0.6191(2) 0.49825(17) 0.25064(13) 0.0294(5) Uani 1 1 d . . . . .
O2 O 0.4985(2) 0.64601(19) 0.30639(13) 0.0313(5) Uani 1 1 d . . . . .
O3 O 0.5712(2) 0.6608(2) 0.19376(14) 0.0345(5) Uani 1 1 d . . . . .
P1 P 0.37594(7) 0.29952(6) 0.21084(4) 0.01684(16) Uani 1 1 d . . . . .
P2 P 0.20104(7) 0.18169(6) 0.20872(4) 0.01641(16) Uani 1 1 d . . . . .
P3 P 0.27277(7) 0.23492(6) 0.33942(4) 0.01689(16) Uani 1 1 d . . . . .
S3 S 0.59088(7) 0.61950(6) 0.26145(4) 0.02382(17) Uani 1 1 d . . . . .
H1 H 0.403(3) 0.485(3) 0.2996(19) 0.030(9) Uiso 1 1 d . . . . .

loop_
_atom_site_aniso_label
_atom_site_aniso_U_11
_atom_site_aniso_U_22
_atom_site_aniso_U_33
_atom_site_aniso_U_23
_atom_site_aniso_U_13
_atom_site_aniso_U_12
C1 0.0135(13) 0.0156(13) 0.0209(14) 0.0045(11) 0.0043(11) 0.0076(10)
C2 0.0135(13) 0.0160(13) 0.0213(14) 0.0030(11) 0.0033(11) 0.0041(10)
C3 0.0180(14) 0.0184(14) 0.0230(14) 0.0059(11) 0.0060(11) 0.0042(11)
C4 0.0198(15) 0.0158(13) 0.0291(16) 0.0022(12) 0.0073(12) 0.0031(11)
C5 0.0176(14) 0.0207(14) 0.0206(14) -0.0045(11) 0.0046(11) 0.0044(11)
C6 0.0167(14) 0.0246(15) 0.0209(14) 0.0051(12) 0.0057(11) 0.0063(11)
C7 0.0159(13) 0.0152(13) 0.0230(14) 0.0022(11) 0.0044(11) 0.0047(11)
C8 0.0183(14) 0.0118(12) 0.0205(14) 0.0004(10) 0.0059(11) -0.0010(10)
C9 0.0195(14) 0.0134(13) 0.0192(14) -0.0002(11) 0.0047(11) -0.0007(11)
C10 0.0241(15) 0.0142(13) 0.0257(15) 0.0049(11) 0.0068(12) 0.0042(11)
C11 0.0303(17) 0.0203(14) 0.0235(15) 0.0078(12) 0.0083(13) 0.0025(12)
C12 0.0277(16) 0.0189(14) 0.0269(16) 0.0033(12) 0.0137(13) 0.0004(12)
C13 0.0216(15) 0.0090(12) 0.0258(15) -0.0003(11) 0.0086(12) -0.0003(11)
C14 0.0216(15) 0.0204(14) 0.0225(14) 0.0081(11) 0.0083(12) 0.0089(11)
C15 0.0215(16) 0.049(2) 0.0330(18) 0.0201(16) 0.0085(14) 0.0074(15)
C16 0.046(2) 0.0240(16) 0.0352(18) 0.0077(14) 0.0205(16) 0.0170(15)
C17 0.0213(15) 0.0193(14) 0.0275(16) 0.0005(12) 0.0122(12) 0.0039(11)
C18 0.0315(18) 0.0237(16) 0.0399(19) -0.0039(14) 0.0134(15) 0.0081(13)
C19 0.0284(17) 0.0362(18) 0.0350(18) 0.0053(15) 0.0162(14) 0.0003(14)
C20 0.0218(14) 0.0128(12) 0.0161(13) 0.0028(10) 0.0078(11) 0.0019(11)
C21 0.0265(16) 0.0170(13) 0.0193(14) 0.0046(11) 0.0090(12) 0.0019(11)
C22 0.0311(17) 0.0163(14) 0.0321(17) -0.0019(12) 0.0112(14) -0.0052(12)
C23 0.043(2) 0.0123(14) 0.0412(19) -0.0012(13) 0.0192(16) 0.0034(13)
C24 0.0293(17) 0.0160(14) 0.0371(18) 0.0038(12) 0.0165(14) 0.0074(12)
C25 0.0241(15) 0.0138(13) 0.0237(14) 0.0031(11) 0.0123(12) 0.0049(11)
C26 0.0212(15) 0.0191(14) 0.0291(16) 0.0037(12) 0.0032(12) -0.0006(12)
C27 0.0250(17) 0.041(2) 0.0349(18) 0.0011(15) 0.0093(14) 0.0018(14)
C28 0.0314(18) 0.0262(17) 0.0343(18) 0.0070(14) -0.0006(14) -0.0058(14)
C29 0.0222(15) 0.0155(13) 0.0258(15) 0.0030(11) 0.0074(12) 0.0071(11)
C30 0.0283(17) 0.0248(16) 0.044(2) 0.0046(14) 0.0140(15) 0.0046(13)
C31 0.0316(18) 0.0351(18) 0.0377(19) 0.0123(15) 0.0087(15) 0.0177(15)
C32 0.0199(14) 0.0163(13) 0.0148(13) 0.0010(10) 0.0047(11) 0.0009(11)
C33 0.0180(14) 0.0206(14) 0.0204(14) 0.0034(11) 0.0069(11) 0.0033(11)
C34 0.0245(16) 0.0302(16) 0.0276(16) 0.0088(13) 0.0135(13) 0.0080(13)
C35 0.0306(18) 0.0390(19) 0.0369(19) 0.0146(15) 0.0204(15) 0.0035(15)
C36 0.0357(18) 0.0246(16) 0.0357(18) 0.0156(14) 0.0152(14) 0.0046(13)
C37 0.0276(16) 0.0190(14) 0.0229(15) 0.0058(12) 0.0079(12) 0.0043(12)
C38 0.0205(15) 0.0239(15) 0.0269(15) 0.0072(12) 0.0107(12) 0.0087(12)
C39 0.0270(16) 0.0249(15) 0.0329(17) 0.0101(13) 0.0128(13) 0.0125(13)
C40 0.0272(17) 0.0357(18) 0.0308(17) 0.0116(14) 0.0086(14) 0.0119(14)
C41 0.0351(18) 0.0165(14) 0.0323(17) 0.0095(12) 0.0140(14) 0.0084(13)
C42 0.055(2) 0.0194(16) 0.044(2) 0.0051(15) 0.0112(18) 0.0081(15)
C43 0.0353(19) 0.0287(17) 0.0402(19) 0.0115(15) 0.0118(15) 0.0092(14)
C44 0.0229(16) 0.0180(14) 0.046(2) 0.0076(14) 0.0085(14) 0.0048(12)
F1 0.0420(12) 0.0312(10) 0.0368(11) 0.0061(9) 0.0009(9) 0.0025(9)
F2 0.0256(10) 0.0420(12) 0.0670(14) 0.0180(11) 0.0194(10) 0.0092(9)
F3 0.0387(12) 0.0159(9) 0.0680(14) 0.0075(9) 0.0100(10) 0.0030(8)
N1 0.0172(12) 0.0118(11) 0.0224(12) 0.0024(9) 0.0070(10) 0.0026(9)
O1 0.0368(13) 0.0161(10) 0.0331(12) 0.0056(9) 0.0079(10) 0.0065(9)
O2 0.0257(12) 0.0257(11) 0.0423(13) 0.0058(10) 0.0155(10) 0.0031(9)
O3 0.0364(13) 0.0326(12) 0.0414(14) 0.0188(11) 0.0140(11) 0.0087(10)
P1 0.0172(4) 0.0126(3) 0.0201(4) 0.0021(3) 0.0073(3) 0.0044(3)
P2 0.0162(4) 0.0124(3) 0.0191(4) 0.0018(3) 0.0057(3) 0.0036(3)
P3 0.0180(4) 0.0129(3) 0.0194(4) 0.0027(3) 0.0068(3) 0.0050(3)
S3 0.0233(4) 0.0186(3) 0.0302(4) 0.0066(3) 0.0100(3) 0.0038(3)

_geom_special_details            
;
 All esds (except the esd in the dihedral angle between two l.s. planes)
 are estimated using the full covariance matrix.  The cell esds are taken
 into account individually in the estimation of esds in distances, angles
 and torsion angles; correlations between esds in cell parameters are only
 used when they are defined by crystal symmetry.  An approximate (isotropic)
 treatment of cell esds is used for estimating esds involving l.s. planes.
;

loop_
_geom_bond_atom_site_label_1
_geom_bond_atom_site_label_2
_geom_bond_distance
_geom_bond_site_symmetry_2
_geom_bond_publ_flag
C1 N1 1.311(3) . ?
C1 C2 1.473(4) . ?
C1 P3 1.822(3) . ?
C2 C7 1.400(4) . ?
C2 C3 1.404(4) . ?
C3 C4 1.381(4) . ?
C4 C5 1.391(4) . ?
C5 C6 1.390(4) . ?
C6 C7 1.391(4) . ?
C8 C9 1.415(4) . ?
C8 C13 1.421(4) . ?
C8 P1 1.838(3) . ?
C9 C10 1.394(4) . ?
C9 C14 1.521(4) . ?
C10 C11 1.382(4) . ?
C11 C12 1.376(4) . ?
C12 C13 1.391(4) . ?
C13 C17 1.519(4) . ?
C14 C15 1.521(4) . ?
C14 C16 1.534(4) . ?
C17 C19 1.528(4) . ?
C17 C18 1.530(4) . ?
C20 C25 1.413(4) . ?
C20 C21 1.429(4) . ?
C20 P2 1.854(3) . ?
C21 C22 1.393(4) . ?
C21 C26 1.527(4) . ?
C22 C23 1.373(5) . ?
C23 C24 1.376(4) . ?
C24 C25 1.400(4) . ?
C25 C29 1.522(4) . ?
C26 C28 1.532(4) . ?
C26 C27 1.539(4) . ?
C29 C30 1.527(4) . ?
C29 C31 1.532(4) . ?
C32 C33 1.412(4) . ?
C32 C37 1.420(4) . ?
C32 P3 1.842(3) . ?
C33 C34 1.398(4) . ?
C33 C38 1.521(4) . ?
C34 C35 1.374(4) . ?
C35 C36 1.386(4) . ?
C36 C37 1.387(4) . ?
C37 C41 1.529(4) . ?
C38 C39 1.532(4) . ?
C38 C40 1.533(4) . ?
C41 C43 1.518(5) . ?
C41 C42 1.531(4) . ?
C44 F2 1.327(4) . ?
C44 F1 1.332(4) . ?
C44 F3 1.343(3) . ?
C44 S3 1.827(3) . ?
N1 P1 1.790(2) . ?
O1 S3 1.446(2) . ?
O2 S3 1.453(2) . ?
O3 S3 1.434(2) . ?
P1 P2 2.2428(10) . ?
P2 P3 2.2123(10) . ?

loop_
_geom_angle_atom_site_label_1
_geom_angle_atom_site_label_2
_geom_angle_atom_site_label_3
_geom_angle
_geom_angle_site_symmetry_1
_geom_angle_site_symmetry_3
_geom_angle_publ_flag
N1 C1 C2 121.0(2) . . ?
N1 C1 P3 115.82(19) . . ?
C2 C1 P3 122.2(2) . . ?
C7 C2 C3 119.6(2) . . ?
C7 C2 C1 119.5(2) . . ?
C3 C2 C1 120.9(2) . . ?
C4 C3 C2 119.5(3) . . ?
C3 C4 C5 120.5(3) . . ?
C6 C5 C4 120.6(3) . . ?
C5 C6 C7 119.2(3) . . ?
C6 C7 C2 120.5(3) . . ?
C9 C8 C13 119.8(3) . . ?
C9 C8 P1 126.0(2) . . ?
C13 C8 P1 114.1(2) . . ?
C10 C9 C8 118.3(2) . . ?
C10 C9 C14 116.8(2) . . ?
C8 C9 C14 124.9(2) . . ?
C11 C10 C9 121.9(3) . . ?
C12 C11 C10 119.6(3) . . ?
C11 C12 C13 121.4(3) . . ?
C12 C13 C8 118.9(3) . . ?
C12 C13 C17 116.9(2) . . ?
C8 C13 C17 124.1(3) . . ?
C15 C14 C9 111.3(2) . . ?
C15 C14 C16 111.3(3) . . ?
C9 C14 C16 111.4(2) . . ?
C13 C17 C19 112.5(3) . . ?
C13 C17 C18 110.5(2) . . ?
C19 C17 C18 109.8(2) . . ?
C25 C20 C21 120.1(2) . . ?
C25 C20 P2 127.9(2) . . ?
C21 C20 P2 111.9(2) . . ?
C22 C21 C20 118.2(3) . . ?
C22 C21 C26 118.2(3) . . ?
C20 C21 C26 123.5(2) . . ?
C23 C22 C21 121.6(3) . . ?
C22 C23 C24 120.3(3) . . ?
C23 C24 C25 121.3(3) . . ?
C24 C25 C20 118.4(3) . . ?
C24 C25 C29 115.7(2) . . ?
C20 C25 C29 125.9(2) . . ?
C21 C26 C28 113.9(3) . . ?
C21 C26 C27 110.6(3) . . ?
C28 C26 C27 109.8(3) . . ?
C25 C29 C30 111.9(2) . . ?
C25 C29 C31 111.5(2) . . ?
C30 C29 C31 109.4(3) . . ?
C33 C32 C37 119.9(2) . . ?
C33 C32 P3 127.4(2) . . ?
C37 C32 P3 112.7(2) . . ?
C34 C33 C32 117.9(3) . . ?
C34 C33 C38 116.1(2) . . ?
C32 C33 C38 125.8(2) . . ?
C35 C34 C33 122.1(3) . . ?
C34 C35 C36 119.6(3) . . ?
C35 C36 C37 120.9(3) . . ?
C36 C37 C32 119.1(3) . . ?
C36 C37 C41 117.9(3) . . ?
C32 C37 C41 123.0(3) . . ?
C33 C38 C39 113.3(2) . . ?
C33 C38 C40 109.1(2) . . ?
C39 C38 C40 109.8(2) . . ?
C43 C41 C37 110.1(2) . . ?
C43 C41 C42 111.3(3) . . ?
C37 C41 C42 113.2(3) . . ?
F2 C44 F1 107.9(3) . . ?
F2 C44 F3 107.3(2) . . ?
F1 C44 F3 106.9(3) . . ?
F2 C44 S3 110.9(2) . . ?
F1 C44 S3 111.6(2) . . ?
F3 C44 S3 112.0(2) . . ?
C1 N1 P1 124.01(19) . . ?
N1 P1 C8 104.74(11) . . ?
N1 P1 P2 91.24(8) . . ?
C8 P1 P2 104.65(9) . . ?
C20 P2 P3 103.55(9) . . ?
C20 P2 P1 107.61(9) . . ?
P3 P2 P1 88.53(4) . . ?
C1 P3 C32 112.40(12) . . ?
C1 P3 P2 93.98(9) . . ?
C32 P3 P2 105.80(9) . . ?
O3 S3 O1 116.70(13) . . ?
O3 S3 O2 115.58(14) . . ?
O1 S3 O2 112.24(13) . . ?
O3 S3 C44 103.70(14) . . ?
O1 S3 C44 102.41(13) . . ?
O2 S3 C44 103.89(14) . . ?

_refine_diff_density_max         0.560
_refine_diff_density_min         -0.465
_refine_diff_density_rms         0.073

_shelx_res_file                  
;
TITL im022_a.res in P-1
    im022_a.res
    created by SHELXL-2018/3 at 12:23:14 on 11-Mar-2020
REM Old TITL im022 in P-1
REM SHELXT solution in P-1: R1 0.138, Rweak 0.004, Alpha 0.052
REM <I/s> 0.000 for 0 systematic absences, Orientation as input
REM Formula found by SHELXT: C42 O3 F3 P1
CELL 0.71073 10.8554 11.7203 18.4078 106.573 104.787 94.53
ZERR 2 0.001 0.0011 0.0016 0.002 0.002 0.003
LATT 1
SFAC C H N O F P S
UNIT 88 114 2 6 6 6 2

L.S. 10
PLAN  20
SIZE 0.12 0.17 0.2
TEMP -173
BOND
LIST 6
FMAP 2
ACTA
REM <olex2.extras>
REM <HklSrc "%.\\im022_a.hkl">
REM </olex2.extras>

WGHT    0.052000    3.346700
FVAR       0.51414
C1    1    0.320519    0.393349    0.351468    11.00000    0.01347    0.01556 =
         0.02091    0.00448    0.00433    0.00759
C2    1    0.335364    0.489894    0.426223    11.00000    0.01353    0.01599 =
         0.02128    0.00303    0.00327    0.00410
C3    1    0.349426    0.611667    0.429811    11.00000    0.01798    0.01836 =
         0.02302    0.00585    0.00597    0.00424
AFIX  43
H3    2    0.348343    0.632981    0.383606    11.00000   -1.20000
AFIX   0
C4    1    0.364846    0.700242    0.501000    11.00000    0.01982    0.01584 =
         0.02912    0.00217    0.00733    0.00309
AFIX  43
H4    2    0.374699    0.782734    0.503667    11.00000   -1.20000
AFIX   0
C5    1    0.366067    0.669677    0.568807    11.00000    0.01756    0.02074 =
         0.02056   -0.00449    0.00456    0.00439
AFIX  43
H5    2    0.377350    0.731514    0.617479    11.00000   -1.20000
AFIX   0
C6    1    0.350936    0.549523    0.566028    11.00000    0.01675    0.02461 =
         0.02088    0.00513    0.00574    0.00629
AFIX  43
H6    2    0.350841    0.528928    0.612331    11.00000   -1.20000
AFIX   0
C7    1    0.335925    0.459732    0.494635    11.00000    0.01592    0.01521 =
         0.02296    0.00222    0.00436    0.00470
AFIX  43
H7    2    0.325986    0.377375    0.492278    11.00000   -1.20000
AFIX   0
C8    1    0.320239    0.357322    0.127192    11.00000    0.01826    0.01181 =
         0.02047    0.00044    0.00589   -0.00096
C9    1    0.208882    0.411665    0.111097    11.00000    0.01951    0.01342 =
         0.01924   -0.00018    0.00473   -0.00068
C10   1    0.176467    0.443361    0.041987    11.00000    0.02407    0.01420 =
         0.02567    0.00490    0.00680    0.00420
AFIX  43
H10   2    0.103297    0.482005    0.031328    11.00000   -1.20000
AFIX   0
C11   1    0.247712    0.420193   -0.011496    11.00000    0.03032    0.02035 =
         0.02352    0.00781    0.00829    0.00245
AFIX  43
H11   2    0.221664    0.439982   -0.059133    11.00000   -1.20000
AFIX   0
C12   1    0.356608    0.368284    0.004695    11.00000    0.02774    0.01894 =
         0.02691    0.00325    0.01368    0.00040
AFIX  43
H12   2    0.405698    0.353125   -0.032017    11.00000   -1.20000
AFIX   0
C13   1    0.396316    0.337538    0.073710    11.00000    0.02161    0.00899 =
         0.02582   -0.00034    0.00861   -0.00031
C14   1    0.121118    0.439759    0.164224    11.00000    0.02164    0.02037 =
         0.02254    0.00808    0.00834    0.00889
AFIX  13
H14   2    0.146703    0.399399    0.205624    11.00000   -1.20000
AFIX   0
C15   1   -0.019445    0.388507    0.118040    11.00000    0.02155    0.04940 =
         0.03297    0.02012    0.00846    0.00738
AFIX 137
H15A  2   -0.044072    0.418188    0.072546    11.00000   -1.50000
H15B  2   -0.074347    0.414122    0.152504    11.00000   -1.50000
H15C  2   -0.030480    0.300190    0.099314    11.00000   -1.50000
AFIX   0
C16   1    0.138630    0.575709    0.206944    11.00000    0.04586    0.02396 =
         0.03522    0.00770    0.02055    0.01703
AFIX 137
H16A  2    0.230221    0.606646    0.234923    11.00000   -1.50000
H16B  2    0.088482    0.590069    0.245106    11.00000   -1.50000
H16C  2    0.108372    0.617240    0.168086    11.00000   -1.50000
AFIX   0
C17   1    0.517663    0.280294    0.085336    11.00000    0.02134    0.01926 =
         0.02745    0.00049    0.01218    0.00385
AFIX  13
H17   2    0.545087    0.279633    0.141348    11.00000   -1.20000
AFIX   0
C18   1    0.489727    0.149521    0.030809    11.00000    0.03146    0.02373 =
         0.03992   -0.00386    0.01342    0.00808
AFIX 137
H18A  2    0.425841    0.102372    0.044612    11.00000   -1.50000
H18B  2    0.569668    0.115062    0.037246    11.00000   -1.50000
H18C  2    0.455782    0.147389   -0.024349    11.00000   -1.50000
AFIX   0
C19   1    0.629222    0.350598    0.071344    11.00000    0.02839    0.03621 =
         0.03499    0.00527    0.01625    0.00031
AFIX 137
H19A  2    0.606637    0.348086    0.015792    11.00000   -1.50000
H19B  2    0.706977    0.314173    0.083631    11.00000   -1.50000
H19C  2    0.645606    0.434628    0.105636    11.00000   -1.50000
AFIX   0
C20   1    0.227199    0.022939    0.175942    11.00000    0.02179    0.01284 =
         0.01615    0.00276    0.00785    0.00189
C21   1    0.111048   -0.056437    0.125565    11.00000    0.02646    0.01699 =
         0.01932    0.00455    0.00897    0.00188
C22   1    0.118055   -0.177489    0.092235    11.00000    0.03115    0.01634 =
         0.03206   -0.00190    0.01118   -0.00516
AFIX  43
H22   2    0.041604   -0.231476    0.058747    11.00000   -1.20000
AFIX   0
C23   1    0.232798   -0.220717    0.106600    11.00000    0.04280    0.01232 =
         0.04121   -0.00121    0.01921    0.00344
AFIX  43
H23   2    0.235511   -0.302997    0.081371    11.00000   -1.20000
AFIX   0
C24   1    0.343827   -0.145336    0.157383    11.00000    0.02934    0.01599 =
         0.03709    0.00385    0.01654    0.00737
AFIX  43
H24   2    0.421998   -0.177020    0.167933    11.00000   -1.20000
AFIX   0
C25   1    0.343948   -0.022839    0.193840    11.00000    0.02408    0.01381 =
         0.02371    0.00307    0.01231    0.00488
C26   1   -0.021565   -0.017375    0.110339    11.00000    0.02115    0.01911 =
         0.02910    0.00370    0.00316   -0.00064
AFIX  13
H26   2   -0.008387    0.069076    0.112489    11.00000   -1.20000
AFIX   0
C27   1   -0.082579   -0.024242    0.176113    11.00000    0.02501    0.04076 =
         0.03486    0.00107    0.00935    0.00176
AFIX 137
H27A  2   -0.096001   -0.108008    0.175932    11.00000   -1.50000
H27B  2   -0.165762    0.004504    0.166707    11.00000   -1.50000
H27C  2   -0.024833    0.026406    0.227593    11.00000   -1.50000
AFIX   0
C28   1   -0.115309   -0.089058    0.029174    11.00000    0.03142    0.02623 =
         0.03427    0.00700   -0.00060   -0.00578
AFIX 137
H28A  2   -0.070610   -0.096892   -0.011585    11.00000   -1.50000
H28B  2   -0.188515   -0.046672    0.017531    11.00000   -1.50000
H28C  2   -0.146778   -0.169471    0.029651    11.00000   -1.50000
AFIX   0
C29   1    0.471999    0.048580    0.251573    11.00000    0.02223    0.01547 =
         0.02580    0.00304    0.00741    0.00712
AFIX  13
H29   2    0.458763    0.133288    0.274673    11.00000   -1.20000
AFIX   0
C30   1    0.577286    0.052640    0.210504    11.00000    0.02831    0.02484 =
         0.04360    0.00462    0.01396    0.00460
AFIX 137
H30A  2    0.597219   -0.028714    0.191276    11.00000   -1.50000
H30B  2    0.655179    0.106402    0.248199    11.00000   -1.50000
H30C  2    0.547013    0.082837    0.165687    11.00000   -1.50000
AFIX   0
C31   1    0.517698   -0.002881    0.319746    11.00000    0.03158    0.03512 =
         0.03772    0.01228    0.00875    0.01769
AFIX 137
H31A  2    0.456501    0.006011    0.351205    11.00000   -1.50000
H31B  2    0.603258    0.040977    0.353460    11.00000   -1.50000
H31C  2    0.522573   -0.088559    0.298192    11.00000   -1.50000
AFIX   0
C32   1    0.129944    0.209656    0.372925    11.00000    0.01990    0.01625 =
         0.01483    0.00100    0.00469    0.00092
C33   1    0.032005    0.281581    0.376951    11.00000    0.01803    0.02059 =
         0.02044    0.00338    0.00688    0.00328
C34   1   -0.060637    0.253363    0.412476    11.00000    0.02448    0.03018 =
         0.02759    0.00885    0.01353    0.00801
AFIX  43
H34   2   -0.123392    0.304412    0.419188    11.00000   -1.20000
AFIX   0
C35   1   -0.063775    0.154094    0.437992    11.00000    0.03057    0.03903 =
         0.03691    0.01459    0.02038    0.00354
AFIX  43
H35   2   -0.127177    0.137786    0.462573    11.00000   -1.20000
AFIX   0
C36   1    0.026114    0.077932    0.427644    11.00000    0.03566    0.02458 =
         0.03572    0.01562    0.01524    0.00457
AFIX  43
H36   2    0.020355    0.006488    0.442063    11.00000   -1.20000
AFIX   0
C37   1    0.124354    0.104538    0.396538    11.00000    0.02757    0.01898 =
         0.02289    0.00581    0.00787    0.00428
C38   1    0.011743    0.382589    0.340682    11.00000    0.02046    0.02389 =
         0.02689    0.00725    0.01066    0.00874
AFIX  13
H38   2    0.081979    0.391472    0.315596    11.00000   -1.20000
AFIX   0
C39   1    0.015828    0.504486    0.401426    11.00000    0.02703    0.02492 =
         0.03287    0.01008    0.01279    0.01250
AFIX 137
H39A  2   -0.059593    0.501069    0.421234    11.00000   -1.50000
H39B  2    0.014818    0.567789    0.376242    11.00000   -1.50000
H39C  2    0.094873    0.522581    0.445663    11.00000   -1.50000
AFIX   0
C40   1   -0.117850    0.347383    0.275640    11.00000    0.02717    0.03573 =
         0.03082    0.01161    0.00860    0.01191
AFIX 137
H40A  2   -0.115734    0.274918    0.233476    11.00000   -1.50000
H40B  2   -0.133273    0.413724    0.253722    11.00000   -1.50000
H40C  2   -0.187399    0.331000    0.298136    11.00000   -1.50000
AFIX   0
C41   1    0.222321    0.018183    0.389308    11.00000    0.03511    0.01645 =
         0.03235    0.00950    0.01400    0.00835
AFIX  13
H41   2    0.270152    0.036946    0.353240    11.00000   -1.20000
AFIX   0
C42   1    0.159489   -0.114756    0.352918    11.00000    0.05528    0.01941 =
         0.04442    0.00510    0.01121    0.00810
AFIX 137
H42A  2    0.118980   -0.138416    0.389445    11.00000   -1.50000
H42B  2    0.225541   -0.164751    0.343358    11.00000   -1.50000
H42C  2    0.093734   -0.126176    0.302663    11.00000   -1.50000
AFIX   0
C43   1    0.320375    0.041218    0.469367    11.00000    0.03528    0.02870 =
         0.04020    0.01151    0.01176    0.00918
AFIX 137
H43A  2    0.364975    0.124885    0.488822    11.00000   -1.50000
H43B  2    0.383454   -0.013670    0.463977    11.00000   -1.50000
H43C  2    0.275995    0.027309    0.506983    11.00000   -1.50000
AFIX   0

C44   1    0.742698    0.711684    0.329039    11.00000    0.02286    0.01795 =
         0.04572    0.00762    0.00846    0.00475
F1    5    0.772043    0.689484    0.397996    11.00000    0.04203    0.03125 =
         0.03685    0.00610    0.00090    0.00251
F2    5    0.839517    0.690332    0.297957    11.00000    0.02563    0.04203 =
         0.06704    0.01797    0.01942    0.00921
F3    5    0.737985    0.830214    0.345336    11.00000    0.03866    0.01587 =
         0.06798    0.00747    0.00999    0.00297
N1    3    0.362525    0.414780    0.295109    11.00000    0.01716    0.01180 =
         0.02236    0.00245    0.00698    0.00257
O1    4    0.619071    0.498245    0.250645    11.00000    0.03677    0.01612 =
         0.03308    0.00563    0.00790    0.00653
O2    4    0.498539    0.646010    0.306388    11.00000    0.02573    0.02570 =
         0.04229    0.00577    0.01553    0.00306
O3    4    0.571181    0.660787    0.193755    11.00000    0.03635    0.03262 =
         0.04144    0.01885    0.01396    0.00874
P1    6    0.375936    0.299522    0.210841    11.00000    0.01717    0.01261 =
         0.02013    0.00209    0.00727    0.00440
P2    6    0.201042    0.181695    0.208721    11.00000    0.01618    0.01241 =
         0.01911    0.00180    0.00573    0.00360
P3    6    0.272769    0.234922    0.339419    11.00000    0.01802    0.01290 =
         0.01939    0.00268    0.00683    0.00498
S3    7    0.590881    0.619501    0.261454    11.00000    0.02329    0.01859 =
         0.03019    0.00656    0.01004    0.00378
H1    2    0.402540    0.485439    0.299648    11.00000    0.02995
HKLF 4


REM  im022_a.res in P-1
REM wR2 = 0.1376, GooF = S = 1.018, Restrained GooF = 1.018 for all data
REM R1 = 0.0515 for 6336 Fo > 4sig(Fo) and 0.0823 for all 8818 data
REM 512 parameters refined using 0 restraints

END

WGHT      0.0463      3.4600

REM Highest difference peak  0.560,  deepest hole -0.465,  1-sigma level  0.073
Q1    1   0.1962  0.2207  0.3590  11.00000  0.05    0.56
Q2    1   0.2352  0.1998  0.2756  11.00000  0.05    0.53
Q3    1   0.2918  0.2501  0.2141  11.00000  0.05    0.50
Q4    1   0.1044  0.1736  0.2049  11.00000  0.05    0.50
Q5    1   0.3407  0.3182  0.1594  11.00000  0.05    0.45
Q6    1   0.3734  0.2580  0.3501  11.00000  0.05    0.44
Q7    1   0.4734  0.3003  0.2282  11.00000  0.05    0.42
Q8    1   0.1606 -0.0178  0.1707  11.00000  0.05    0.41
Q9    1   0.4974  0.6103  0.2586  11.00000  0.05    0.39
Q10   1   0.2816  0.3189  0.3226  11.00000  0.05    0.38
Q11   1   0.6036  0.6613  0.3259  11.00000  0.05    0.36
Q12   1   0.6655  0.6673  0.3877  11.00000  0.05    0.36
Q13   1   0.5433  0.6011  0.2044  11.00000  0.05    0.35
Q14   1   0.0484 -0.0391  0.1228  11.00000  0.05    0.35
Q15   1   0.4646  0.3250  0.0886  11.00000  0.05    0.33
Q16   1  -0.0596 -0.0567  0.0696  11.00000  0.05    0.33
Q17   1   0.2559  0.3686  0.1109  11.00000  0.05    0.33
Q18   1   0.7519  0.7194  0.2539  11.00000  0.05    0.33
Q19   1   0.3951  0.0297  0.2334  11.00000  0.05    0.32
Q20   1   0.6567  0.6660  0.3112  11.00000  0.05    0.32
;
_shelx_res_checksum              4538
####################################################################### 
# 
# This file contains crystal structure data downloaded from the 
# Cambridge Structural Database (CSD) hosted by the Cambridge 
# Crystallographic Data Centre (CCDC).
# 
# Full information about CCDC data access policies and citation 
# guidelines are available at http://www.ccdc.cam.ac.uk/access/V1 
# 
# Audit and citation data items may have been added by the CCDC. 
# Please retain this information to preserve the provenance of 
# this file and to allow appropriate attribution of the data. 
# 
#######################################################################

data_im082
_database_code_depnum_ccdc_archive 'CCDC 2293092'
loop_
_audit_author_name
_audit_author_address
'Brian Patrick'
;University of British Columbia
Canada
;
_audit_update_record             
;
2023-09-05 deposited with the CCDC.	2024-07-01 downloaded from the CCDC.
;

_audit_creation_method           SHELXL-2018/3
_shelx_SHELXL_version_number     2018/3
_chemical_name_systematic        ?
_chemical_name_common            ?
_chemical_melting_point          ?
_chemical_formula_moiety         'C53 H77 N O P3, C F3 O3 S'
_chemical_formula_sum            'C54 H77 F3 N O4 P3 S'
_chemical_formula_weight         986.13

loop_
_atom_type_symbol
_atom_type_description
_atom_type_scat_dispersion_real
_atom_type_scat_dispersion_imag
_atom_type_scat_source
C C 0.0033 0.0016 'International Tables Vol C Tables 4.2.6.8 and 6.1.1.4'
H H 0.0000 0.0000 'International Tables Vol C Tables 4.2.6.8 and 6.1.1.4'
F F 0.0171 0.0103 'International Tables Vol C Tables 4.2.6.8 and 6.1.1.4'
N N 0.0061 0.0033 'International Tables Vol C Tables 4.2.6.8 and 6.1.1.4'
O O 0.0106 0.0060 'International Tables Vol C Tables 4.2.6.8 and 6.1.1.4'
P P 0.1023 0.0942 'International Tables Vol C Tables 4.2.6.8 and 6.1.1.4'
S S 0.1246 0.1234 'International Tables Vol C Tables 4.2.6.8 and 6.1.1.4'

_space_group_crystal_system      triclinic
_space_group_IT_number           2
_space_group_name_H-M_alt        'P -1'
_space_group_name_Hall           '-P 1'

_shelx_space_group_comment       
;
The symmetry employed for this shelxl refinement is uniquely defined
by the following loop, which should always be used as a source of
symmetry information in preference to the above space-group names.
They are only intended as comments.
;

loop_
_space_group_symop_operation_xyz
'x, y, z'
'-x, -y, -z'

_cell_length_a                   13.7735(12)
_cell_length_b                   14.3310(12)
_cell_length_c                   16.4614(14)
_cell_angle_alpha                67.221(2)
_cell_angle_beta                 80.664(3)
_cell_angle_gamma                64.226(2)
_cell_volume                     2697.7(4)
_cell_formula_units_Z            2
_cell_measurement_temperature    100(2)
_cell_measurement_reflns_used    9952
_cell_measurement_theta_min      2.50
_cell_measurement_theta_max      28.32

_exptl_crystal_description       blade
_exptl_crystal_colour            Yellow
_exptl_crystal_density_meas      ?
_exptl_crystal_density_method    'not measured'
_exptl_crystal_density_diffrn    1.214
_exptl_crystal_F_000             1056
_exptl_transmission_factor_min   ?
_exptl_transmission_factor_max   ?
_exptl_crystal_size_max          0.27
_exptl_crystal_size_mid          0.10
_exptl_crystal_size_min          0.03
_exptl_absorpt_coefficient_mu    0.203
_shelx_estimated_absorpt_T_min   0.947
_shelx_estimated_absorpt_T_max   0.994
_exptl_absorpt_correction_type   multi-scan
_exptl_absorpt_correction_T_min  0.6561
_exptl_absorpt_correction_T_max  0.7457
_exptl_absorpt_process_details   'Sadabs (Sheldrick, 1996)'
_exptl_absorpt_special_details   ?
_diffrn_ambient_temperature      100(2)
_diffrn_radiation_wavelength     0.71073
_diffrn_radiation_type           'Mo k\a'
_diffrn_source                   ?
_diffrn_measurement_device_type  'Bruker APEX-II CCD'
_diffrn_measurement_method       '\f and \w scans'
_diffrn_detector_area_resol_mean ?
_diffrn_reflns_number            50897
_diffrn_reflns_av_unetI/netI     0.0742
_diffrn_reflns_av_R_equivalents  0.0643
_diffrn_reflns_limit_h_min       -18
_diffrn_reflns_limit_h_max       17
_diffrn_reflns_limit_k_min       -19
_diffrn_reflns_limit_k_max       18
_diffrn_reflns_limit_l_min       -21
_diffrn_reflns_limit_l_max       21
_diffrn_reflns_theta_min         1.342
_diffrn_reflns_theta_max         28.391
_diffrn_reflns_theta_full        25.242
_diffrn_measured_fraction_theta_max 0.995
_diffrn_measured_fraction_theta_full 1.000
_diffrn_reflns_Laue_measured_fraction_max 0.995
_diffrn_reflns_Laue_measured_fraction_full 1.000
_diffrn_reflns_point_group_measured_fraction_max 0.995
_diffrn_reflns_point_group_measured_fraction_full 1.000
_reflns_number_total             13452
_reflns_number_gt                8867
_reflns_threshold_expression     'I > 2\s(I)'
_reflns_Friedel_coverage         0.000
_reflns_Friedel_fraction_max     .
_reflns_Friedel_fraction_full    .

_reflns_special_details          
;
 Reflections were merged by SHELXL according to the crystal
 class for the calculation of statistics and refinement.
 
 _reflns_Friedel_fraction is defined as the number of unique
 Friedel pairs measured divided by the number that would be
 possible theoretically, ignoring centric projections and
 systematic absences.
;

_computing_data_collection       'Bruker APEX2'
_computing_cell_refinement       'Bruker SAINT'
_computing_data_reduction        'Bruker SAINT'
_computing_structure_solution    'SHELXS-97 (Sheldrick 2008)'
_computing_structure_refinement  'SHELXL-2014 (Sheldrick 2014)'
_computing_molecular_graphics    'Bruker SHELXTL'
_computing_publication_material  'LinXTL v. 5.9.9 (Spasyuk, 2009)'
_refine_special_details          ?
_refine_ls_structure_factor_coef Fsqd
_refine_ls_matrix_type           full
_refine_ls_weighting_scheme      calc
_refine_ls_weighting_details     
'w=1/[\s^2^(Fo^2^)+(0.0516P)^2^+1.2931P] where P=(Fo^2^+2Fc^2^)/3'
_atom_sites_solution_primary     ?
_atom_sites_solution_secondary   ?
_atom_sites_solution_hydrogens   geom
_refine_ls_hydrogen_treatment    constr
_refine_ls_extinction_method     none
_refine_ls_extinction_coef       .
_refine_ls_number_reflns         13452
_refine_ls_number_parameters     677
_refine_ls_number_restraints     311
_refine_ls_R_factor_all          0.0972
_refine_ls_R_factor_gt           0.0517
_refine_ls_wR_factor_ref         0.1284
_refine_ls_wR_factor_gt          0.1099
_refine_ls_goodness_of_fit_ref   1.013
_refine_ls_restrained_S_all      1.008
_refine_ls_shift/su_max          0.001
_refine_ls_shift/su_mean         0.000

loop_
_atom_site_label
_atom_site_type_symbol
_atom_site_fract_x
_atom_site_fract_y
_atom_site_fract_z
_atom_site_U_iso_or_equiv
_atom_site_adp_type
_atom_site_occupancy
_atom_site_site_symmetry_order
_atom_site_calc_flag
_atom_site_refinement_flags_posn
_atom_site_refinement_flags_adp
_atom_site_refinement_flags_occupancy
_atom_site_disorder_assembly
_atom_site_disorder_group
P1 P 0.70906(4) 0.19074(4) 0.20039(4) 0.01587(12) Uani 1 1 d . . . . .
P2 P 0.80498(4) 0.15076(4) 0.31515(4) 0.01538(12) Uani 1 1 d . . . . .
P3 P 0.82690(5) 0.30882(4) 0.24240(4) 0.01607(12) Uani 1 1 d . . . . .
O1 O 0.22877(14) 0.61017(14) 0.02762(12) 0.0352(4) Uani 1 1 d . . . . .
N1 N 0.69072(14) 0.38052(14) 0.20615(11) 0.0167(4) Uani 1 1 d . . . . .
H1 H 0.658451 0.449149 0.201014 0.020 Uiso 1 1 calc R U . . .
C1 C 0.63499(17) 0.33696(17) 0.18642(13) 0.0153(4) Uani 1 1 d . . . . .
C40 C 0.74606(17) 0.40372(17) 0.37973(14) 0.0169(4) Uani 1 1 d . . . . .
C2 C 0.53040(17) 0.40718(17) 0.14350(13) 0.0172(4) Uani 1 1 d . . . . .
C41 C 0.74728(18) 0.47467(17) 0.41829(15) 0.0205(5) Uani 1 1 d . . . . .
H41 H 0.696195 0.490972 0.460875 0.025 Uiso 1 1 calc R U . . .
C14 C 0.52848(17) 0.14305(17) 0.29417(14) 0.0167(4) Uani 1 1 d . . . . .
C39 C 0.82491(17) 0.37867(17) 0.31589(14) 0.0170(4) Uani 1 1 d . . . . .
C3 C 0.48499(18) 0.36832(18) 0.10094(14) 0.0207(5) Uani 1 1 d . . . . .
H3 H 0.522995 0.297317 0.099192 0.025 Uiso 1 1 calc R U . . .
C24 C 0.92818(17) 0.03290(17) 0.30281(15) 0.0180(4) Uani 1 1 d . . . . .
C13 C 0.46127(18) 0.08861(18) 0.30655(14) 0.0203(5) Uani 1 1 d . . . . .
H13 H 0.398980 0.107568 0.339526 0.024 Uiso 1 1 calc R U . . .
C42 C 0.82159(18) 0.52169(17) 0.39558(15) 0.0201(5) Uani 1 1 d . . . . .
C25 C 0.98885(17) 0.02715(18) 0.22544(15) 0.0194(5) Uani 1 1 d . . . . .
C44 C 0.90524(18) 0.42114(18) 0.29555(15) 0.0199(5) Uani 1 1 d . . . . .
C21 C 0.49998(17) 0.22284(18) 0.34284(14) 0.0189(5) Uani 1 1 d . . . . .
H21 H 0.547866 0.261657 0.321558 0.023 Uiso 1 1 calc R U . . .
C12 C 0.48353(18) 0.00738(17) 0.27169(15) 0.0204(5) Uani 1 1 d . . . . .
C18 C 0.40602(19) -0.04608(18) 0.27871(16) 0.0233(5) Uani 1 1 d . . . . .
H18 H 0.445860 -0.126679 0.304592 0.028 Uiso 1 1 calc R U . . .
C9 C 0.62095(17) 0.11684(17) 0.24166(14) 0.0164(4) Uani 1 1 d . . . . .
C36 C 0.89268(18) -0.06885(18) 0.46731(15) 0.0217(5) Uani 1 1 d . . . . .
H36 H 0.852323 0.007389 0.465980 0.026 Uiso 1 1 calc R U . . .
C10 C 0.64894(18) 0.02829(18) 0.21087(15) 0.0210(5) Uani 1 1 d . . . . .
C29 C 0.95380(18) -0.06406(17) 0.38034(15) 0.0197(5) Uani 1 1 d . . . . .
C23 C 0.38319(18) 0.31081(19) 0.32622(16) 0.0243(5) Uani 1 1 d . . . . .
H23A H 0.334479 0.275692 0.352509 0.037 Uiso 1 1 calc R U . . .
H23B H 0.369631 0.347283 0.263933 0.037 Uiso 1 1 calc R U . . .
H23C H 0.372548 0.364389 0.351835 0.037 Uiso 1 1 calc R U . . .
C30 C 0.97682(17) 0.12569(18) 0.14073(14) 0.0204(5) Uani 1 1 d . . . . .
H30 H 0.911265 0.188673 0.145615 0.024 Uiso 1 1 calc R U . . .
C48 C 0.8145(2) 0.60569(19) 0.43396(16) 0.0255(5) Uani 1 1 d . . . . .
H48 H 0.867121 0.636311 0.403126 0.031 Uiso 1 1 calc R U . . .
C27 C 1.09397(18) -0.17099(18) 0.30164(16) 0.0239(5) Uani 1 1 d . . . . .
C33 C 1.1802(2) -0.28234(19) 0.30027(17) 0.0283(5) Uani 1 1 d . . . . .
H33 H 1.193347 -0.334196 0.361386 0.034 Uiso 1 1 calc R U . . .
C4 C 0.38435(19) 0.43335(19) 0.06119(15) 0.0239(5) Uani 1 1 d . . . . .
H4 H 0.354566 0.406363 0.033313 0.029 Uiso 1 1 calc R U . . .
C7 C 0.47258(18) 0.51658(18) 0.14290(15) 0.0224(5) Uani 1 1 d . . . . .
H7 H 0.502220 0.544734 0.169762 0.027 Uiso 1 1 calc R U . . .
C28 C 1.03613(18) -0.16354(18) 0.37717(16) 0.0235(5) Uani 1 1 d . . . . .
H28 H 1.052438 -0.226836 0.427732 0.028 Uiso 1 1 calc R U . . .
C45 C 0.65946(18) 0.35878(18) 0.40948(14) 0.0193(5) Uani 1 1 d . . . . .
H45 H 0.669110 0.310677 0.377036 0.023 Uiso 1 1 calc R U . . .
C26 C 1.07022(18) -0.07554(19) 0.22721(16) 0.0238(5) Uani 1 1 d . . . . .
H26 H 1.109904 -0.079814 0.176377 0.029 Uiso 1 1 calc R U . . .
C43 C 0.90088(19) 0.49179(18) 0.33638(15) 0.0220(5) Uani 1 1 d . . . . .
H43 H 0.953395 0.519762 0.323192 0.026 Uiso 1 1 calc R U . . .
C11 C 0.57931(19) -0.02359(18) 0.22684(15) 0.0229(5) Uani 1 1 d . . . . .
H11 H 0.597833 -0.081387 0.206587 0.028 Uiso 1 1 calc R U . . .
C22 C 0.5221(2) 0.1568(2) 0.44162(15) 0.0275(5) Uani 1 1 d . . . . .
H22A H 0.505280 0.206893 0.472242 0.041 Uiso 1 1 calc R U . . .
H22B H 0.596789 0.106477 0.450720 0.041 Uiso 1 1 calc R U . . .
H22C H 0.478114 0.115560 0.463737 0.041 Uiso 1 1 calc R U . . .
C5 C 0.32828(19) 0.54023(19) 0.06364(15) 0.0261(5) Uani 1 1 d . . . . .
C46 C 0.54609(19) 0.4527(2) 0.38864(17) 0.0279(5) Uani 1 1 d . . . . .
H46A H 0.533885 0.499499 0.421376 0.042 Uiso 1 1 calc R U . . .
H46B H 0.493422 0.421610 0.404785 0.042 Uiso 1 1 calc R U . . .
H46C H 0.540054 0.495615 0.326734 0.042 Uiso 1 1 calc R U . . .
C34 C 1.1382(2) -0.3282(2) 0.25004(18) 0.0337(6) Uani 1 1 d . . . . .
H34A H 1.073544 -0.335612 0.277373 0.051 Uiso 1 1 calc R U . . .
H34B H 1.191871 -0.399417 0.251292 0.051 Uiso 1 1 calc R U . . .
H34C H 1.122809 -0.278180 0.190039 0.051 Uiso 1 1 calc R U . . .
C49 C 0.8438(2) 0.5515(2) 0.53113(17) 0.0331(6) Uani 1 1 d . . . . .
H49A H 0.847318 0.604459 0.551399 0.050 Uiso 1 1 calc R U . . .
H49B H 0.912671 0.489586 0.539720 0.050 Uiso 1 1 calc R U . . .
H49C H 0.790056 0.526295 0.563790 0.050 Uiso 1 1 calc R U . . .
C38 C 0.8114(2) -0.1174(2) 0.47416(17) 0.0301(6) Uani 1 1 d . . . . .
H38A H 0.761888 -0.071995 0.425296 0.045 Uiso 1 1 calc R U . . .
H38B H 0.772287 -0.119442 0.528266 0.045 Uiso 1 1 calc R U . . .
H38C H 0.848707 -0.191232 0.473235 0.045 Uiso 1 1 calc R U . . .
C19 C 0.3695(2) -0.0183(2) 0.18590(17) 0.0291(5) Uani 1 1 d . . . . .
H19A H 0.328856 0.060266 0.159566 0.044 Uiso 1 1 calc R U . . .
H19B H 0.325253 -0.056178 0.189461 0.044 Uiso 1 1 calc R U . . .
H19C H 0.431585 -0.041564 0.150550 0.044 Uiso 1 1 calc R U . . .
C50 C 0.7030(2) 0.70182(19) 0.41739(18) 0.0299(6) Uani 1 1 d . . . . .
H50A H 0.650114 0.675074 0.449895 0.045 Uiso 1 1 calc R U . . .
H50B H 0.686121 0.733292 0.355629 0.045 Uiso 1 1 calc R U . . .
H50C H 0.702761 0.757488 0.436237 0.045 Uiso 1 1 calc R U . . .
C6 C 0.37365(19) 0.58131(19) 0.10329(15) 0.0268(5) Uani 1 1 d . . . . .
H6 H 0.336595 0.653363 0.102947 0.032 Uiso 1 1 calc R U . . .
C37 C 0.9674(2) -0.1337(2) 0.54789(16) 0.0289(5) Uani 1 1 d . . . . .
H37A H 1.000929 -0.210888 0.555167 0.043 Uiso 1 1 calc R U . . .
H37B H 0.926230 -0.124886 0.599421 0.043 Uiso 1 1 calc R U . . .
H37C H 1.021875 -0.106150 0.539675 0.043 Uiso 1 1 calc R U . . .
C32 C 1.07288(19) 0.1569(2) 0.13191(17) 0.0291(5) Uani 1 1 d . . . . .
H32A H 1.079906 0.166807 0.184761 0.044 Uiso 1 1 calc R U . . .
H32B H 1.060822 0.224620 0.082626 0.044 Uiso 1 1 calc R U . . .
H32C H 1.137765 0.098688 0.122838 0.044 Uiso 1 1 calc R U . . .
C52 C 1.10489(19) 0.3717(2) 0.25781(17) 0.0306(6) Uani 1 1 d . . . . .
H52A H 1.104966 0.436901 0.261540 0.046 Uiso 1 1 calc R U . . .
H52B H 1.158104 0.348207 0.216176 0.046 Uiso 1 1 calc R U . . .
H52C H 1.121461 0.313592 0.314638 0.046 Uiso 1 1 calc R U . . .
C8 C 0.1732(2) 0.5636(2) 0.00113(17) 0.0354(6) Uani 1 1 d . . . . .
H8A H 0.211103 0.539853 -0.046475 0.053 Uiso 1 1 calc R U . . .
H8B H 0.101721 0.618227 -0.018019 0.053 Uiso 1 1 calc R U . . .
H8C H 0.169189 0.501131 0.049894 0.053 Uiso 1 1 calc R U . . .
C20 C 0.3079(2) -0.0122(2) 0.33566(17) 0.0303(6) Uani 1 1 d . . . . .
H20A H 0.330937 -0.032451 0.394383 0.045 Uiso 1 1 calc R U . . .
H20B H 0.263666 -0.049362 0.337216 0.045 Uiso 1 1 calc R U . . .
H20C H 0.267120 0.066556 0.311347 0.045 Uiso 1 1 calc R U . . .
C47 C 0.6725(2) 0.2888(2) 0.50742(16) 0.0312(6) Uani 1 1 d . . . . .
H47A H 0.741739 0.227217 0.517965 0.047 Uiso 1 1 calc R U . . .
H47B H 0.616840 0.261788 0.525620 0.047 Uiso 1 1 calc R U . . .
H47C H 0.667175 0.333360 0.540371 0.047 Uiso 1 1 calc R U . . .
C35 C 1.2868(2) -0.2766(2) 0.26353(18) 0.0324(6) Uani 1 1 d . . . . .
H35A H 1.278155 -0.231270 0.202105 0.049 Uiso 1 1 calc R U . . .
H35B H 1.340369 -0.349924 0.270545 0.049 Uiso 1 1 calc R U . . .
H35C H 1.309387 -0.244867 0.294728 0.049 Uiso 1 1 calc R U . . .
C15 C 0.75201(19) -0.0116(2) 0.16007(18) 0.0294(6) Uani 1 1 d . . . . .
H15 H 0.795527 0.026216 0.162383 0.035 Uiso 1 1 calc R U . . .
C51 C 0.9941(2) 0.3978(2) 0.22782(17) 0.0314(6) Uani 1 1 d . . . . .
H51 H 0.999198 0.332423 0.218327 0.038 Uiso 1 1 calc R U . . .
C31 C 0.9659(2) 0.1075(2) 0.05734(16) 0.0289(6) Uani 1 1 d . . . . .
H31A H 1.029815 0.047078 0.050174 0.043 Uiso 1 1 calc R U . . .
H31B H 0.956449 0.173667 0.007027 0.043 Uiso 1 1 calc R U . . .
H31C H 0.904526 0.090393 0.062644 0.043 Uiso 1 1 calc R U . . .
C16 C 0.8194(2) -0.1358(2) 0.2015(3) 0.0558(10) Uani 1 1 d . . . . .
H16A H 0.781029 -0.175873 0.197165 0.084 Uiso 1 1 calc R U . . .
H16B H 0.832996 -0.154343 0.262374 0.084 Uiso 1 1 calc R U . . .
H16C H 0.886715 -0.155541 0.171010 0.084 Uiso 1 1 calc R U . . .
C17 C 0.7264(3) 0.0232(3) 0.0633(2) 0.0557(9) Uani 1 1 d . . . . .
H17A H 0.680747 -0.009512 0.058595 0.084 Uiso 1 1 calc R U . . .
H17B H 0.792169 -0.001417 0.032051 0.084 Uiso 1 1 calc R U . . .
H17C H 0.690090 0.102544 0.038329 0.084 Uiso 1 1 calc R U . . .
C53 C 0.9614(2) 0.4940(3) 0.14063(18) 0.0535(9) Uani 1 1 d . . . . .
H53A H 0.891735 0.507967 0.123206 0.080 Uiso 1 1 calc R U . . .
H53B H 1.013334 0.475907 0.096518 0.080 Uiso 1 1 calc R U . . .
H53C H 0.958544 0.558983 0.146968 0.080 Uiso 1 1 calc R U . . .
O2 O 0.67738(14) 0.58845(13) 0.13511(11) 0.0288(4) Uani 1 1 d . U . . .
F2B F 0.5394(11) 0.7765(8) -0.0060(8) 0.146(6) Uani 0.5 1 d . . P A 2
F3A F 0.5713(9) 0.7858(8) -0.0219(5) 0.0567(19) Uani 0.5 1 d . U P B 1
O3B O 0.5214(14) 0.712(2) 0.1818(16) 0.071(5) Uani 0.5 1 d . U P A 2
O3A O 0.4999(15) 0.725(2) 0.1568(17) 0.073(5) Uani 0.5 1 d . U P B 1
O4A O 0.6621(15) 0.7208(19) 0.1990(12) 0.060(4) Uani 0.5 1 d . U P B 1
O4B O 0.6906(15) 0.721(2) 0.1865(13) 0.061(4) Uani 0.5 1 d . U P A 2
S1A S 0.6155(5) 0.6964(4) 0.1475(3) 0.0613(14) Uani 0.5 1 d . U P B 1
S1B S 0.6220(3) 0.6935(3) 0.14701(16) 0.0141(6) Uani 0.5 1 d . U P A 2
F2A F 0.5730(6) 0.8963(6) 0.0318(4) 0.0244(12) Uani 0.5 1 d . U P B 1
F3B F 0.5678(10) 0.8914(9) 0.0298(8) 0.096(3) Uani 0.5 1 d . U P A 2
C54B C 0.6055(16) 0.787(2) 0.0408(15) 0.055(4) Uani 0.5 1 d . U P A 2
C54A C 0.6213(12) 0.7924(15) 0.0318(13) 0.025(2) Uani 0.5 1 d D U P B 1
F1B F 0.6999(9) 0.7659(9) -0.0040(6) 0.112(5) Uani 0.5 1 d . U P A 2
F1A F 0.7224(7) 0.7711(10) 0.0089(8) 0.071(2) Uani 0.5 1 d D U P B 1

loop_
_atom_site_aniso_label
_atom_site_aniso_U_11
_atom_site_aniso_U_22
_atom_site_aniso_U_33
_atom_site_aniso_U_23
_atom_site_aniso_U_13
_atom_site_aniso_U_12
P1 0.0143(3) 0.0163(3) 0.0201(3) -0.0115(2) 0.0027(2) -0.0054(2)
P2 0.0146(3) 0.0137(3) 0.0184(3) -0.0086(2) 0.0020(2) -0.0044(2)
P3 0.0176(3) 0.0167(3) 0.0173(3) -0.0098(2) 0.0039(2) -0.0079(2)
O1 0.0247(10) 0.0339(10) 0.0347(11) -0.0089(8) -0.0102(8) -0.0005(8)
N1 0.0184(9) 0.0128(8) 0.0198(10) -0.0096(8) 0.0025(7) -0.0047(7)
C1 0.0179(11) 0.0161(10) 0.0114(10) -0.0073(8) 0.0043(8) -0.0057(8)
C40 0.0192(11) 0.0141(10) 0.0161(11) -0.0065(9) 0.0000(8) -0.0046(8)
C2 0.0187(11) 0.0178(10) 0.0130(11) -0.0056(9) 0.0020(8) -0.0062(9)
C41 0.0220(12) 0.0187(11) 0.0194(12) -0.0110(9) 0.0023(9) -0.0041(9)
C14 0.0171(11) 0.0166(10) 0.0152(11) -0.0051(9) -0.0004(8) -0.0062(9)
C39 0.0195(11) 0.0149(10) 0.0175(11) -0.0068(9) 0.0005(9) -0.0070(9)
C3 0.0204(12) 0.0221(11) 0.0190(12) -0.0097(10) 0.0037(9) -0.0071(9)
C24 0.0151(11) 0.0170(10) 0.0246(12) -0.0116(9) -0.0005(9) -0.0051(9)
C13 0.0183(11) 0.0211(11) 0.0200(12) -0.0063(9) 0.0020(9) -0.0083(9)
C42 0.0238(12) 0.0154(10) 0.0206(12) -0.0069(9) -0.0052(9) -0.0053(9)
C25 0.0164(11) 0.0207(11) 0.0256(12) -0.0140(10) 0.0014(9) -0.0068(9)
C44 0.0208(12) 0.0216(11) 0.0192(12) -0.0086(9) 0.0011(9) -0.0096(9)
C21 0.0181(11) 0.0213(11) 0.0215(12) -0.0118(9) 0.0066(9) -0.0102(9)
C12 0.0219(12) 0.0169(10) 0.0219(12) -0.0041(9) -0.0033(9) -0.0087(9)
C18 0.0245(12) 0.0184(11) 0.0280(13) -0.0051(10) -0.0026(10) -0.0114(10)
C9 0.0152(10) 0.0150(10) 0.0200(11) -0.0079(9) -0.0018(8) -0.0049(8)
C36 0.0236(12) 0.0171(11) 0.0224(12) -0.0068(9) -0.0004(9) -0.0068(9)
C10 0.0177(11) 0.0196(11) 0.0288(13) -0.0136(10) 0.0010(9) -0.0062(9)
C29 0.0177(11) 0.0168(10) 0.0266(12) -0.0099(10) -0.0031(9) -0.0059(9)
C23 0.0192(12) 0.0261(12) 0.0291(13) -0.0153(11) 0.0064(10) -0.0077(10)
C30 0.0144(11) 0.0245(11) 0.0233(12) -0.0146(10) 0.0052(9) -0.0054(9)
C48 0.0325(14) 0.0248(12) 0.0267(13) -0.0148(11) 0.0027(10) -0.0141(11)
C27 0.0217(12) 0.0197(11) 0.0314(13) -0.0135(10) -0.0002(10) -0.0055(9)
C33 0.0298(14) 0.0212(12) 0.0312(14) -0.0130(11) 0.0017(11) -0.0055(10)
C4 0.0239(12) 0.0299(12) 0.0178(12) -0.0074(10) 0.0003(9) -0.0118(10)
C7 0.0233(12) 0.0214(11) 0.0205(12) -0.0096(10) 0.0032(9) -0.0065(10)
C28 0.0226(12) 0.0154(10) 0.0285(13) -0.0060(10) -0.0013(10) -0.0055(9)
C45 0.0215(11) 0.0207(11) 0.0201(12) -0.0125(9) 0.0060(9) -0.0099(9)
C26 0.0197(12) 0.0273(12) 0.0274(13) -0.0167(11) 0.0053(9) -0.0079(10)
C43 0.0238(12) 0.0228(11) 0.0232(12) -0.0083(10) -0.0001(9) -0.0127(10)
C11 0.0256(12) 0.0190(11) 0.0293(13) -0.0126(10) -0.0016(10) -0.0095(10)
C22 0.0310(14) 0.0328(13) 0.0221(13) -0.0137(11) 0.0040(10) -0.0139(11)
C5 0.0191(12) 0.0270(12) 0.0187(12) -0.0027(10) 0.0007(9) -0.0026(10)
C46 0.0239(13) 0.0317(13) 0.0321(14) -0.0198(11) 0.0073(10) -0.0100(11)
C34 0.0361(15) 0.0219(12) 0.0444(16) -0.0207(12) 0.0022(12) -0.0059(11)
C49 0.0447(17) 0.0315(14) 0.0312(14) -0.0180(12) -0.0002(12) -0.0164(12)
C38 0.0303(14) 0.0296(13) 0.0321(14) -0.0101(11) 0.0034(11) -0.0155(11)
C19 0.0266(13) 0.0313(13) 0.0349(15) -0.0143(12) 0.0006(11) -0.0147(11)
C50 0.0327(14) 0.0215(12) 0.0406(15) -0.0181(11) 0.0003(11) -0.0094(11)
C6 0.0268(13) 0.0221(12) 0.0229(13) -0.0096(10) 0.0005(10) -0.0012(10)
C37 0.0329(14) 0.0257(12) 0.0250(13) -0.0063(11) -0.0008(11) -0.0113(11)
C32 0.0211(12) 0.0303(13) 0.0344(14) -0.0119(11) 0.0023(10) -0.0097(10)
C52 0.0239(13) 0.0366(14) 0.0369(15) -0.0186(12) 0.0083(11) -0.0153(11)
C8 0.0257(14) 0.0407(15) 0.0278(14) -0.0027(12) -0.0010(11) -0.0110(12)
C20 0.0333(14) 0.0363(14) 0.0286(14) -0.0094(11) 0.0045(11) -0.0240(12)
C47 0.0380(15) 0.0337(14) 0.0266(14) -0.0100(11) 0.0059(11) -0.0213(12)
C35 0.0261(14) 0.0289(13) 0.0378(15) -0.0194(12) 0.0012(11) -0.0012(11)
C15 0.0217(12) 0.0322(13) 0.0510(17) -0.0322(13) 0.0110(11) -0.0141(11)
C51 0.0330(14) 0.0466(15) 0.0342(15) -0.0268(13) 0.0131(11) -0.0269(13)
C31 0.0273(13) 0.0349(14) 0.0250(13) -0.0178(11) 0.0071(10) -0.0094(11)
C16 0.0236(15) 0.0352(16) 0.114(3) -0.0442(19) 0.0167(17) -0.0067(13)
C17 0.0422(18) 0.102(3) 0.052(2) -0.056(2) 0.0247(15) -0.0387(19)
C53 0.0392(18) 0.102(3) 0.0256(15) -0.0169(17) 0.0064(13) -0.0410(19)
O2 0.0359(10) 0.0187(8) 0.0336(10) -0.0074(7) -0.0015(8) -0.0137(7)
F2B 0.196(12) 0.040(5) 0.179(10) -0.045(6) -0.164(9) 0.034(5)
F3A 0.112(5) 0.036(3) 0.027(2) -0.003(2) -0.029(3) -0.032(3)
O3B 0.059(7) 0.043(7) 0.118(11) -0.047(8) 0.061(8) -0.030(7)
O3A 0.057(6) 0.036(5) 0.127(13) -0.039(7) 0.039(6) -0.025(5)
O4A 0.131(12) 0.034(5) 0.030(3) -0.005(3) -0.026(6) -0.042(8)
O4B 0.076(6) 0.037(5) 0.079(10) -0.016(7) -0.044(6) -0.018(4)
S1A 0.076(3) 0.028(2) 0.079(3) -0.0167(19) -0.013(2) -0.018(2)
S1B 0.0301(14) 0.0101(13) 0.0061(9) -0.0042(9) 0.0079(9) -0.0130(11)
F2A 0.042(3) 0.009(3) 0.020(3) -0.006(2) 0.001(2) -0.009(2)
F3B 0.142(8) 0.027(4) 0.079(6) -0.006(4) -0.026(6) -0.001(5)
C54B 0.087(9) 0.035(5) 0.032(5) -0.014(4) -0.002(5) -0.013(7)
C54A 0.035(4) 0.012(3) 0.024(4) -0.004(3) 0.003(3) -0.010(3)
F1B 0.161(10) 0.037(4) 0.054(4) 0.007(3) 0.070(6) -0.009(6)
F1A 0.037(3) 0.039(3) 0.114(6) -0.013(3) 0.026(3) -0.017(2)

_geom_special_details            
;
 All esds (except the esd in the dihedral angle between two l.s. planes)
 are estimated using the full covariance matrix.  The cell esds are taken
 into account individually in the estimation of esds in distances, angles
 and torsion angles; correlations between esds in cell parameters are only
 used when they are defined by crystal symmetry.  An approximate (isotropic)
 treatment of cell esds is used for estimating esds involving l.s. planes.
;

loop_
_geom_bond_atom_site_label_1
_geom_bond_atom_site_label_2
_geom_bond_distance
_geom_bond_site_symmetry_2
_geom_bond_publ_flag
P1 C1 1.824(2) . ?
P1 C9 1.830(2) . ?
P1 P2 2.2262(8) . ?
P2 C24 1.853(2) . ?
P2 P3 2.2433(8) . ?
P3 N1 1.7726(19) . ?
P3 C39 1.836(2) . ?
O1 C5 1.358(3) . ?
O1 C8 1.413(3) . ?
N1 C1 1.319(3) . ?
N1 H1 0.8600 . ?
C1 C2 1.451(3) . ?
C40 C41 1.398(3) . ?
C40 C39 1.413(3) . ?
C40 C45 1.520(3) . ?
C2 C3 1.393(3) . ?
C2 C7 1.413(3) . ?
C41 C42 1.386(3) . ?
C41 H41 0.9300 . ?
C14 C13 1.397(3) . ?
C14 C9 1.410(3) . ?
C14 C21 1.523(3) . ?
C39 C44 1.419(3) . ?
C3 C4 1.384(3) . ?
C3 H3 0.9300 . ?
C24 C25 1.415(3) . ?
C24 C29 1.425(3) . ?
C13 C12 1.389(3) . ?
C13 H13 0.9300 . ?
C42 C43 1.377(3) . ?
C42 C48 1.525(3) . ?
C25 C26 1.402(3) . ?
C25 C30 1.521(3) . ?
C44 C43 1.393(3) . ?
C44 C51 1.531(3) . ?
C21 C22 1.533(3) . ?
C21 C23 1.537(3) . ?
C21 H21 0.9800 . ?
C12 C11 1.382(3) . ?
C12 C18 1.531(3) . ?
C18 C20 1.521(3) . ?
C18 C19 1.533(3) . ?
C18 H18 0.9800 . ?
C9 C10 1.423(3) . ?
C36 C38 1.525(3) . ?
C36 C37 1.529(3) . ?
C36 C29 1.532(3) . ?
C36 H36 0.9800 . ?
C10 C11 1.389(3) . ?
C10 C15 1.523(3) . ?
C29 C28 1.398(3) . ?
C23 H23A 0.9600 . ?
C23 H23B 0.9600 . ?
C23 H23C 0.9600 . ?
C30 C31 1.534(3) . ?
C30 C32 1.541(3) . ?
C30 H30 0.9800 . ?
C48 C49 1.516(3) . ?
C48 C50 1.528(3) . ?
C48 H48 0.9800 . ?
C27 C28 1.378(3) . ?
C27 C26 1.386(3) . ?
C27 C33 1.526(3) . ?
C33 C35 1.519(4) . ?
C33 C34 1.536(3) . ?
C33 H33 0.9800 . ?
C4 C5 1.398(3) . ?
C4 H4 0.9300 . ?
C7 C6 1.365(3) . ?
C7 H7 0.9300 . ?
C28 H28 0.9300 . ?
C45 C47 1.524(3) . ?
C45 C46 1.535(3) . ?
C45 H45 0.9800 . ?
C26 H26 0.9300 . ?
C43 H43 0.9300 . ?
C11 H11 0.9300 . ?
C22 H22A 0.9600 . ?
C22 H22B 0.9600 . ?
C22 H22C 0.9600 . ?
C5 C6 1.383(3) . ?
C46 H46A 0.9600 . ?
C46 H46B 0.9600 . ?
C46 H46C 0.9600 . ?
C34 H34A 0.9600 . ?
C34 H34B 0.9600 . ?
C34 H34C 0.9600 . ?
C49 H49A 0.9600 . ?
C49 H49B 0.9600 . ?
C49 H49C 0.9600 . ?
C38 H38A 0.9600 . ?
C38 H38B 0.9600 . ?
C38 H38C 0.9600 . ?
C19 H19A 0.9600 . ?
C19 H19B 0.9600 . ?
C19 H19C 0.9600 . ?
C50 H50A 0.9600 . ?
C50 H50B 0.9600 . ?
C50 H50C 0.9600 . ?
C6 H6 0.9300 . ?
C37 H37A 0.9600 . ?
C37 H37B 0.9600 . ?
C37 H37C 0.9600 . ?
C32 H32A 0.9600 . ?
C32 H32B 0.9600 . ?
C32 H32C 0.9600 . ?
C52 C51 1.522(3) . ?
C52 H52A 0.9600 . ?
C52 H52B 0.9600 . ?
C52 H52C 0.9600 . ?
C8 H8A 0.9600 . ?
C8 H8B 0.9600 . ?
C8 H8C 0.9600 . ?
C20 H20A 0.9600 . ?
C20 H20B 0.9600 . ?
C20 H20C 0.9600 . ?
C47 H47A 0.9600 . ?
C47 H47B 0.9600 . ?
C47 H47C 0.9600 . ?
C35 H35A 0.9600 . ?
C35 H35B 0.9600 . ?
C35 H35C 0.9600 . ?
C15 C17 1.525(4) . ?
C15 C16 1.525(4) . ?
C15 H15 0.9800 . ?
C51 C53 1.517(4) . ?
C51 H51 0.9800 . ?
C31 H31A 0.9600 . ?
C31 H31B 0.9600 . ?
C31 H31C 0.9600 . ?
C16 H16A 0.9600 . ?
C16 H16B 0.9600 . ?
C16 H16C 0.9600 . ?
C17 H17A 0.9600 . ?
C17 H17B 0.9600 . ?
C17 H17C 0.9600 . ?
C53 H53A 0.9600 . ?
C53 H53B 0.9600 . ?
C53 H53C 0.9600 . ?
O2 S1B 1.438(3) . ?
O2 S1A 1.484(5) . ?
F2B C54B 1.37(3) . ?
F3A C54A 1.26(3) . ?
O3B S1B 1.364(17) . ?
O3A S1A 1.458(19) . ?
O4A S1A 1.361(16) . ?
O4B S1B 1.481(17) . ?
S1A C54A 1.882(17) . ?
S1B C54B 1.72(2) . ?
F2A C54A 1.34(2) . ?
F3B C54B 1.30(3) . ?
C54B F1B 1.358(18) . ?
C54A F1A 1.313(13) . ?

loop_
_geom_angle_atom_site_label_1
_geom_angle_atom_site_label_2
_geom_angle_atom_site_label_3
_geom_angle
_geom_angle_site_symmetry_1
_geom_angle_site_symmetry_3
_geom_angle_publ_flag
C1 P1 C9 110.97(10) . . ?
C1 P1 P2 94.28(7) . . ?
C9 P1 P2 106.71(7) . . ?
C24 P2 P1 100.03(7) . . ?
C24 P2 P3 109.03(7) . . ?
P1 P2 P3 87.97(3) . . ?
N1 P3 C39 100.38(9) . . ?
N1 P3 P2 91.43(6) . . ?
C39 P3 P2 112.51(7) . . ?
C5 O1 C8 116.5(2) . . ?
C1 N1 P3 125.17(14) . . ?
C1 N1 H1 117.4 . . ?
P3 N1 H1 117.4 . . ?
N1 C1 C2 120.47(18) . . ?
N1 C1 P1 114.52(15) . . ?
C2 C1 P1 124.23(15) . . ?
C41 C40 C39 118.1(2) . . ?
C41 C40 C45 117.54(19) . . ?
C39 C40 C45 124.39(18) . . ?
C3 C2 C7 118.3(2) . . ?
C3 C2 C1 120.50(19) . . ?
C7 C2 C1 121.2(2) . . ?
C42 C41 C40 122.6(2) . . ?
C42 C41 H41 118.7 . . ?
C40 C41 H41 118.7 . . ?
C13 C14 C9 118.49(19) . . ?
C13 C14 C21 117.35(19) . . ?
C9 C14 C21 124.06(19) . . ?
C40 C39 C44 119.95(19) . . ?
C40 C39 P3 126.46(16) . . ?
C44 C39 P3 113.10(16) . . ?
C4 C3 C2 121.3(2) . . ?
C4 C3 H3 119.4 . . ?
C2 C3 H3 119.4 . . ?
C25 C24 C29 119.37(19) . . ?
C25 C24 P2 127.66(17) . . ?
C29 C24 P2 112.63(16) . . ?
C12 C13 C14 122.8(2) . . ?
C12 C13 H13 118.6 . . ?
C14 C13 H13 118.6 . . ?
C43 C42 C41 118.21(19) . . ?
C43 C42 C48 120.9(2) . . ?
C41 C42 C48 120.8(2) . . ?
C26 C25 C24 118.4(2) . . ?
C26 C25 C30 116.58(19) . . ?
C24 C25 C30 124.97(19) . . ?
C43 C44 C39 118.6(2) . . ?
C43 C44 C51 117.8(2) . . ?
C39 C44 C51 123.57(19) . . ?
C14 C21 C22 109.39(18) . . ?
C14 C21 C23 113.05(18) . . ?
C22 C21 C23 110.96(18) . . ?
C14 C21 H21 107.7 . . ?
C22 C21 H21 107.7 . . ?
C23 C21 H21 107.7 . . ?
C11 C12 C13 117.6(2) . . ?
C11 C12 C18 119.30(19) . . ?
C13 C12 C18 123.1(2) . . ?
C20 C18 C12 114.37(19) . . ?
C20 C18 C19 109.6(2) . . ?
C12 C18 C19 109.00(19) . . ?
C20 C18 H18 107.9 . . ?
C12 C18 H18 107.9 . . ?
C19 C18 H18 107.9 . . ?
C14 C9 C10 119.22(19) . . ?
C14 C9 P1 127.12(15) . . ?
C10 C9 P1 113.54(16) . . ?
C38 C36 C37 110.96(19) . . ?
C38 C36 C29 109.40(19) . . ?
C37 C36 C29 112.95(19) . . ?
C38 C36 H36 107.8 . . ?
C37 C36 H36 107.8 . . ?
C29 C36 H36 107.8 . . ?
C11 C10 C9 119.0(2) . . ?
C11 C10 C15 118.32(19) . . ?
C9 C10 C15 122.72(19) . . ?
C28 C29 C24 119.0(2) . . ?
C28 C29 C36 116.7(2) . . ?
C24 C29 C36 124.21(19) . . ?
C21 C23 H23A 109.5 . . ?
C21 C23 H23B 109.5 . . ?
H23A C23 H23B 109.5 . . ?
C21 C23 H23C 109.5 . . ?
H23A C23 H23C 109.5 . . ?
H23B C23 H23C 109.5 . . ?
C25 C30 C31 114.26(19) . . ?
C25 C30 C32 109.41(19) . . ?
C31 C30 C32 110.04(19) . . ?
C25 C30 H30 107.6 . . ?
C31 C30 H30 107.6 . . ?
C32 C30 H30 107.6 . . ?
C49 C48 C42 111.65(19) . . ?
C49 C48 C50 111.4(2) . . ?
C42 C48 C50 110.88(19) . . ?
C49 C48 H48 107.5 . . ?
C42 C48 H48 107.5 . . ?
C50 C48 H48 107.5 . . ?
C28 C27 C26 118.3(2) . . ?
C28 C27 C33 120.4(2) . . ?
C26 C27 C33 121.3(2) . . ?
C35 C33 C27 112.9(2) . . ?
C35 C33 C34 111.6(2) . . ?
C27 C33 C34 110.0(2) . . ?
C35 C33 H33 107.4 . . ?
C27 C33 H33 107.4 . . ?
C34 C33 H33 107.4 . . ?
C3 C4 C5 118.9(2) . . ?
C3 C4 H4 120.6 . . ?
C5 C4 H4 120.6 . . ?
C6 C7 C2 120.6(2) . . ?
C6 C7 H7 119.7 . . ?
C2 C7 H7 119.7 . . ?
C27 C28 C29 122.2(2) . . ?
C27 C28 H28 118.9 . . ?
C29 C28 H28 118.9 . . ?
C40 C45 C47 110.22(19) . . ?
C40 C45 C46 111.37(18) . . ?
C47 C45 C46 111.10(19) . . ?
C40 C45 H45 108.0 . . ?
C47 C45 H45 108.0 . . ?
C46 C45 H45 108.0 . . ?
C27 C26 C25 122.7(2) . . ?
C27 C26 H26 118.7 . . ?
C25 C26 H26 118.7 . . ?
C42 C43 C44 122.4(2) . . ?
C42 C43 H43 118.8 . . ?
C44 C43 H43 118.8 . . ?
C12 C11 C10 122.5(2) . . ?
C12 C11 H11 118.7 . . ?
C10 C11 H11 118.7 . . ?
C21 C22 H22A 109.5 . . ?
C21 C22 H22B 109.5 . . ?
H22A C22 H22B 109.5 . . ?
C21 C22 H22C 109.5 . . ?
H22A C22 H22C 109.5 . . ?
H22B C22 H22C 109.5 . . ?
O1 C5 C6 115.9(2) . . ?
O1 C5 C4 123.6(2) . . ?
C6 C5 C4 120.5(2) . . ?
C45 C46 H46A 109.5 . . ?
C45 C46 H46B 109.5 . . ?
H46A C46 H46B 109.5 . . ?
C45 C46 H46C 109.5 . . ?
H46A C46 H46C 109.5 . . ?
H46B C46 H46C 109.5 . . ?
C33 C34 H34A 109.5 . . ?
C33 C34 H34B 109.5 . . ?
H34A C34 H34B 109.5 . . ?
C33 C34 H34C 109.5 . . ?
H34A C34 H34C 109.5 . . ?
H34B C34 H34C 109.5 . . ?
C48 C49 H49A 109.5 . . ?
C48 C49 H49B 109.5 . . ?
H49A C49 H49B 109.5 . . ?
C48 C49 H49C 109.5 . . ?
H49A C49 H49C 109.5 . . ?
H49B C49 H49C 109.5 . . ?
C36 C38 H38A 109.5 . . ?
C36 C38 H38B 109.5 . . ?
H38A C38 H38B 109.5 . . ?
C36 C38 H38C 109.5 . . ?
H38A C38 H38C 109.5 . . ?
H38B C38 H38C 109.5 . . ?
C18 C19 H19A 109.5 . . ?
C18 C19 H19B 109.5 . . ?
H19A C19 H19B 109.5 . . ?
C18 C19 H19C 109.5 . . ?
H19A C19 H19C 109.5 . . ?
H19B C19 H19C 109.5 . . ?
C48 C50 H50A 109.5 . . ?
C48 C50 H50B 109.5 . . ?
H50A C50 H50B 109.5 . . ?
C48 C50 H50C 109.5 . . ?
H50A C50 H50C 109.5 . . ?
H50B C50 H50C 109.5 . . ?
C7 C6 C5 120.3(2) . . ?
C7 C6 H6 119.9 . . ?
C5 C6 H6 119.9 . . ?
C36 C37 H37A 109.5 . . ?
C36 C37 H37B 109.5 . . ?
H37A C37 H37B 109.5 . . ?
C36 C37 H37C 109.5 . . ?
H37A C37 H37C 109.5 . . ?
H37B C37 H37C 109.5 . . ?
C30 C32 H32A 109.5 . . ?
C30 C32 H32B 109.5 . . ?
H32A C32 H32B 109.5 . . ?
C30 C32 H32C 109.5 . . ?
H32A C32 H32C 109.5 . . ?
H32B C32 H32C 109.5 . . ?
C51 C52 H52A 109.5 . . ?
C51 C52 H52B 109.5 . . ?
H52A C52 H52B 109.5 . . ?
C51 C52 H52C 109.5 . . ?
H52A C52 H52C 109.5 . . ?
H52B C52 H52C 109.5 . . ?
O1 C8 H8A 109.5 . . ?
O1 C8 H8B 109.5 . . ?
H8A C8 H8B 109.5 . . ?
O1 C8 H8C 109.5 . . ?
H8A C8 H8C 109.5 . . ?
H8B C8 H8C 109.5 . . ?
C18 C20 H20A 109.5 . . ?
C18 C20 H20B 109.5 . . ?
H20A C20 H20B 109.5 . . ?
C18 C20 H20C 109.5 . . ?
H20A C20 H20C 109.5 . . ?
H20B C20 H20C 109.5 . . ?
C45 C47 H47A 109.5 . . ?
C45 C47 H47B 109.5 . . ?
H47A C47 H47B 109.5 . . ?
C45 C47 H47C 109.5 . . ?
H47A C47 H47C 109.5 . . ?
H47B C47 H47C 109.5 . . ?
C33 C35 H35A 109.5 . . ?
C33 C35 H35B 109.5 . . ?
H35A C35 H35B 109.5 . . ?
C33 C35 H35C 109.5 . . ?
H35A C35 H35C 109.5 . . ?
H35B C35 H35C 109.5 . . ?
C10 C15 C17 110.5(2) . . ?
C10 C15 C16 112.6(2) . . ?
C17 C15 C16 112.2(2) . . ?
C10 C15 H15 107.1 . . ?
C17 C15 H15 107.1 . . ?
C16 C15 H15 107.1 . . ?
C53 C51 C52 111.4(2) . . ?
C53 C51 C44 109.5(2) . . ?
C52 C51 C44 113.8(2) . . ?
C53 C51 H51 107.3 . . ?
C52 C51 H51 107.3 . . ?
C44 C51 H51 107.3 . . ?
C30 C31 H31A 109.5 . . ?
C30 C31 H31B 109.5 . . ?
H31A C31 H31B 109.5 . . ?
C30 C31 H31C 109.5 . . ?
H31A C31 H31C 109.5 . . ?
H31B C31 H31C 109.5 . . ?
C15 C16 H16A 109.5 . . ?
C15 C16 H16B 109.5 . . ?
H16A C16 H16B 109.5 . . ?
C15 C16 H16C 109.5 . . ?
H16A C16 H16C 109.5 . . ?
H16B C16 H16C 109.5 . . ?
C15 C17 H17A 109.5 . . ?
C15 C17 H17B 109.5 . . ?
H17A C17 H17B 109.5 . . ?
C15 C17 H17C 109.5 . . ?
H17A C17 H17C 109.5 . . ?
H17B C17 H17C 109.5 . . ?
C51 C53 H53A 109.5 . . ?
C51 C53 H53B 109.5 . . ?
H53A C53 H53B 109.5 . . ?
C51 C53 H53C 109.5 . . ?
H53A C53 H53C 109.5 . . ?
H53B C53 H53C 109.5 . . ?
O4A S1A O3A 117.6(13) . . ?
O4A S1A O2 116.7(10) . . ?
O3A S1A O2 113.3(12) . . ?
O4A S1A C54A 105.4(11) . . ?
O3A S1A C54A 100.9(12) . . ?
O2 S1A C54A 99.3(7) . . ?
O3B S1B O2 114.3(12) . . ?
O3B S1B O4B 115.5(13) . . ?
O2 S1B O4B 113.4(9) . . ?
O3B S1B C54B 106.8(12) . . ?
O2 S1B C54B 102.8(9) . . ?
O4B S1B C54B 102.1(12) . . ?
F3B C54B F1B 105.2(16) . . ?
F3B C54B F2B 106.8(18) . . ?
F1B C54B F2B 104(2) . . ?
F3B C54B S1B 117.6(19) . . ?
F1B C54B S1B 111.5(15) . . ?
F2B C54B S1B 110.5(14) . . ?
F3A C54A F1A 111.3(16) . . ?
F3A C54A F2A 107.8(13) . . ?
F1A C54A F2A 108.8(14) . . ?
F3A C54A S1A 111.9(11) . . ?
F1A C54A S1A 109.4(12) . . ?
F2A C54A S1A 107.5(12) . . ?

loop_
_geom_torsion_atom_site_label_1
_geom_torsion_atom_site_label_2
_geom_torsion_atom_site_label_3
_geom_torsion_atom_site_label_4
_geom_torsion
_geom_torsion_site_symmetry_1
_geom_torsion_site_symmetry_2
_geom_torsion_site_symmetry_3
_geom_torsion_site_symmetry_4
_geom_torsion_publ_flag
C39 P3 N1 C1 -147.40(18) . . . . ?
P2 P3 N1 C1 -34.20(17) . . . . ?
P3 N1 C1 C2 -169.61(15) . . . . ?
P3 N1 C1 P1 0.7(2) . . . . ?
C9 P1 C1 N1 143.35(15) . . . . ?
P2 P1 C1 N1 33.63(15) . . . . ?
C9 P1 C1 C2 -46.8(2) . . . . ?
P2 P1 C1 C2 -156.48(17) . . . . ?
N1 C1 C2 C3 162.1(2) . . . . ?
P1 C1 C2 C3 -7.2(3) . . . . ?
N1 C1 C2 C7 -17.2(3) . . . . ?
P1 C1 C2 C7 173.43(16) . . . . ?
C39 C40 C41 C42 0.7(3) . . . . ?
C45 C40 C41 C42 -179.2(2) . . . . ?
C41 C40 C39 C44 2.8(3) . . . . ?
C45 C40 C39 C44 -177.2(2) . . . . ?
C41 C40 C39 P3 -168.60(17) . . . . ?
C45 C40 C39 P3 11.3(3) . . . . ?
N1 P3 C39 C40 45.5(2) . . . . ?
P2 P3 C39 C40 -50.5(2) . . . . ?
N1 P3 C39 C44 -126.48(16) . . . . ?
P2 P3 C39 C44 137.59(14) . . . . ?
C7 C2 C3 C4 -1.9(3) . . . . ?
C1 C2 C3 C4 178.7(2) . . . . ?
P1 P2 C24 C25 48.1(2) . . . . ?
P3 P2 C24 C25 -43.2(2) . . . . ?
P1 P2 C24 C29 -125.08(15) . . . . ?
P3 P2 C24 C29 143.61(14) . . . . ?
C9 C14 C13 C12 2.1(3) . . . . ?
C21 C14 C13 C12 -174.6(2) . . . . ?
C40 C41 C42 C43 -3.9(3) . . . . ?
C40 C41 C42 C48 175.1(2) . . . . ?
C29 C24 C25 C26 2.1(3) . . . . ?
P2 C24 C25 C26 -170.66(17) . . . . ?
C29 C24 C25 C30 -174.5(2) . . . . ?
P2 C24 C25 C30 12.7(3) . . . . ?
C40 C39 C44 C43 -3.2(3) . . . . ?
P3 C39 C44 C43 169.32(17) . . . . ?
C40 C39 C44 C51 179.6(2) . . . . ?
P3 C39 C44 C51 -7.8(3) . . . . ?
C13 C14 C21 C22 70.7(2) . . . . ?
C9 C14 C21 C22 -105.8(2) . . . . ?
C13 C14 C21 C23 -53.5(3) . . . . ?
C9 C14 C21 C23 130.0(2) . . . . ?
C14 C13 C12 C11 3.3(3) . . . . ?
C14 C13 C12 C18 -175.0(2) . . . . ?
C11 C12 C18 C20 175.4(2) . . . . ?
C13 C12 C18 C20 -6.4(3) . . . . ?
C11 C12 C18 C19 -61.5(3) . . . . ?
C13 C12 C18 C19 116.8(2) . . . . ?
C13 C14 C9 C10 -6.6(3) . . . . ?
C21 C14 C9 C10 169.9(2) . . . . ?
C13 C14 C9 P1 169.15(17) . . . . ?
C21 C14 C9 P1 -14.4(3) . . . . ?
C1 P1 C9 C14 -28.2(2) . . . . ?
P2 P1 C9 C14 73.3(2) . . . . ?
C1 P1 C9 C10 147.73(16) . . . . ?
P2 P1 C9 C10 -110.82(16) . . . . ?
C14 C9 C10 C11 5.6(3) . . . . ?
P1 C9 C10 C11 -170.67(18) . . . . ?
C14 C9 C10 C15 -175.0(2) . . . . ?
P1 C9 C10 C15 8.7(3) . . . . ?
C25 C24 C29 C28 -2.1(3) . . . . ?
P2 C24 C29 C28 171.72(17) . . . . ?
C25 C24 C29 C36 -178.7(2) . . . . ?
P2 C24 C29 C36 -4.9(3) . . . . ?
C38 C36 C29 C28 -78.2(2) . . . . ?
C37 C36 C29 C28 45.9(3) . . . . ?
C38 C36 C29 C24 98.5(2) . . . . ?
C37 C36 C29 C24 -137.4(2) . . . . ?
C26 C25 C30 C31 52.5(3) . . . . ?
C24 C25 C30 C31 -130.8(2) . . . . ?
C26 C25 C30 C32 -71.4(2) . . . . ?
C24 C25 C30 C32 105.3(2) . . . . ?
C43 C42 C48 C49 -110.6(3) . . . . ?
C41 C42 C48 C49 70.5(3) . . . . ?
C43 C42 C48 C50 124.5(2) . . . . ?
C41 C42 C48 C50 -54.5(3) . . . . ?
C28 C27 C33 C35 -130.1(2) . . . . ?
C26 C27 C33 C35 51.1(3) . . . . ?
C28 C27 C33 C34 104.5(3) . . . . ?
C26 C27 C33 C34 -74.3(3) . . . . ?
C2 C3 C4 C5 0.5(3) . . . . ?
C3 C2 C7 C6 1.5(3) . . . . ?
C1 C2 C7 C6 -179.2(2) . . . . ?
C26 C27 C28 C29 1.2(4) . . . . ?
C33 C27 C28 C29 -177.6(2) . . . . ?
C24 C29 C28 C27 0.4(3) . . . . ?
C36 C29 C28 C27 177.2(2) . . . . ?
C41 C40 C45 C47 -62.1(3) . . . . ?
C39 C40 C45 C47 118.0(2) . . . . ?
C41 C40 C45 C46 61.7(3) . . . . ?
C39 C40 C45 C46 -118.2(2) . . . . ?
C28 C27 C26 C25 -1.2(4) . . . . ?
C33 C27 C26 C25 177.7(2) . . . . ?
C24 C25 C26 C27 -0.5(3) . . . . ?
C30 C25 C26 C27 176.4(2) . . . . ?
C41 C42 C43 C44 3.5(3) . . . . ?
C48 C42 C43 C44 -175.5(2) . . . . ?
C39 C44 C43 C42 0.0(3) . . . . ?
C51 C44 C43 C42 177.3(2) . . . . ?
C13 C12 C11 C10 -4.4(3) . . . . ?
C18 C12 C11 C10 174.0(2) . . . . ?
C9 C10 C11 C12 0.0(4) . . . . ?
C15 C10 C11 C12 -179.5(2) . . . . ?
C8 O1 C5 C6 -169.0(2) . . . . ?
C8 O1 C5 C4 11.8(3) . . . . ?
C3 C4 C5 O1 -179.2(2) . . . . ?
C3 C4 C5 C6 1.5(3) . . . . ?
C2 C7 C6 C5 0.5(3) . . . . ?
O1 C5 C6 C7 178.7(2) . . . . ?
C4 C5 C6 C7 -2.0(4) . . . . ?
C11 C10 C15 C17 71.7(3) . . . . ?
C9 C10 C15 C17 -107.7(3) . . . . ?
C11 C10 C15 C16 -54.6(3) . . . . ?
C9 C10 C15 C16 126.0(3) . . . . ?
C43 C44 C51 C53 -79.8(3) . . . . ?
C39 C44 C51 C53 97.4(3) . . . . ?
C43 C44 C51 C52 45.7(3) . . . . ?
C39 C44 C51 C52 -137.1(2) . . . . ?
O3B S1B C54B F3B 67(2) . . . . ?
O2 S1B C54B F3B -172.5(15) . . . . ?
O4B S1B C54B F3B -54.8(19) . . . . ?
O3B S1B C54B F1B -171(2) . . . . ?
O2 S1B C54B F1B -51(2) . . . . ?
O4B S1B C54B F1B 67(2) . . . . ?
O3B S1B C54B F2B -56(2) . . . . ?
O2 S1B C54B F2B 64.5(15) . . . . ?
O4B S1B C54B F2B -177.8(16) . . . . ?
O4A S1A C54A F3A -173.7(14) . . . . ?
O3A S1A C54A F3A -50.9(17) . . . . ?
O2 S1A C54A F3A 65.2(12) . . . . ?
O4A S1A C54A F1A 62.5(18) . . . . ?
O3A S1A C54A F1A -174.7(18) . . . . ?
O2 S1A C54A F1A -58.7(16) . . . . ?
O4A S1A C54A F2A -55.5(14) . . . . ?
O3A S1A C54A F2A 67.3(16) . . . . ?
O2 S1A C54A F2A -176.7(10) . . . . ?

_refine_diff_density_max         0.448
_refine_diff_density_min         -0.470
_refine_diff_density_rms         0.064

_shelx_res_file                  
;
TITL im082_a.res in P-1
    im082.res
    created by SHELXL-2018/3 at 12:02:32 on 01-Oct-2021
REM Old TITL im082 in P-1
REM SHELXT solution in P-1: R1 0.167, Rweak 0.009, Alpha 0.062
REM <I/s> 0.000 for 0 systematic absences, Orientation as input
REM Formula found by SHELXT: C55 O3A F3B S4
CELL 0.71073 13.7735 14.331 16.4614 67.221 80.664 64.226
ZERR 2 0.0012 0.0012 0.0014 0.002 0.003 0.002
LATT 1
SFAC C H F N O P S
UNIT 108 154 6 2 8 6 2
DFIX 1.31 C54A F1A
DELU C54A O2 S1A S1B O3B O4B C54B O3A O4A F3B F1A F1B F2A F3A F1A
SIMU C54A O2 S1A S1B O3B O4B C54B O3A O4A F3B F1A F1B F2A F3A F1A
ISOR O2 S1A S1B O3B O4B C54B O3A O4A C54A F3B F1A F2A F3A
ISOR C54A O2 S1A S1B O3B O4B C54B O3A O4A F3B F1A F1B F2A F3A F1A

L.S. 10
PLAN  50
SIZE 0.03 0.1 0.27
TEMP 23
CONF
LIST 4
MORE -1
BOND $H
FMAP 2 53
ACTA
OMIT 5 5 1
OMIT -2 5 2
REM <olex2.extras>
REM <HklSrc "%.\\im082.hkl">
REM </olex2.extras>

WGHT    0.051600    1.293100
FVAR       0.33558
P1    6    0.709058    0.190740    0.200393    11.00000    0.01425    0.01630 =
         0.02010   -0.01148    0.00274   -0.00542
P2    6    0.804983    0.150762    0.315149    11.00000    0.01462    0.01369 =
         0.01842   -0.00863    0.00204   -0.00441
P3    6    0.826897    0.308815    0.242404    11.00000    0.01755    0.01666 =
         0.01728   -0.00981    0.00394   -0.00789
O1    5    0.228770    0.610167    0.027616    11.00000    0.02466    0.03385 =
         0.03472   -0.00892   -0.01016   -0.00054
N1    4    0.690722    0.380524    0.206147    11.00000    0.01843    0.01282 =
         0.01976   -0.00957    0.00251   -0.00469
AFIX  43
H1    2    0.658451    0.449149    0.201014    11.00000   -1.20000
AFIX   0
C1    1    0.634991    0.336963    0.186424    11.00000    0.01787    0.01608 =
         0.01136   -0.00731    0.00429   -0.00571
C40   1    0.746063    0.403717    0.379727    11.00000    0.01924    0.01413 =
         0.01605   -0.00650   -0.00004   -0.00456
C2    1    0.530400    0.407179    0.143502    11.00000    0.01872    0.01775 =
         0.01296   -0.00555    0.00201   -0.00625
C41   1    0.747278    0.474672    0.418289    11.00000    0.02202    0.01870 =
         0.01942   -0.01105    0.00227   -0.00412
AFIX  43
H41   2    0.696195    0.490972    0.460875    11.00000   -1.20000
AFIX   0
C14   1    0.528480    0.143048    0.294172    11.00000    0.01710    0.01664 =
         0.01525   -0.00513   -0.00041   -0.00621
C39   1    0.824911    0.378668    0.315890    11.00000    0.01949    0.01490 =
         0.01750   -0.00682    0.00047   -0.00699
C3    1    0.484986    0.368323    0.100942    11.00000    0.02038    0.02208 =
         0.01898   -0.00974    0.00373   -0.00713
AFIX  43
H3    2    0.522995    0.297317    0.099192    11.00000   -1.20000
AFIX   0
C24   1    0.928179    0.032897    0.302807    11.00000    0.01513    0.01700 =
         0.02457   -0.01160   -0.00052   -0.00511
C13   1    0.461266    0.088611    0.306549    11.00000    0.01828    0.02110 =
         0.01998   -0.00626    0.00196   -0.00831
AFIX  43
H13   2    0.398980    0.107568    0.339526    11.00000   -1.20000
AFIX   0
C42   1    0.821585    0.521688    0.395577    11.00000    0.02384    0.01537 =
         0.02061   -0.00691   -0.00525   -0.00528
C25   1    0.988846    0.027146    0.225440    11.00000    0.01639    0.02071 =
         0.02562   -0.01403    0.00139   -0.00684
C44   1    0.905241    0.421141    0.295551    11.00000    0.02077    0.02164 =
         0.01922   -0.00864    0.00106   -0.00961
C21   1    0.499977    0.222843    0.342841    11.00000    0.01809    0.02129 =
         0.02147   -0.01179    0.00661   -0.01021
AFIX  13
H21   2    0.547866    0.261657    0.321558    11.00000   -1.20000
AFIX   0
C12   1    0.483526    0.007382    0.271690    11.00000    0.02190    0.01691 =
         0.02195   -0.00411   -0.00333   -0.00869
C18   1    0.406024   -0.046078    0.278710    11.00000    0.02454    0.01838 =
         0.02803   -0.00506   -0.00259   -0.01142
AFIX  13
H18   2    0.445860   -0.126679    0.304592    11.00000   -1.20000
AFIX   0
C9    1    0.620948    0.116841    0.241660    11.00000    0.01518    0.01503 =
         0.02000   -0.00786   -0.00176   -0.00491
C36   1    0.892676   -0.068848    0.467311    11.00000    0.02364    0.01709 =
         0.02241   -0.00677   -0.00039   -0.00677
AFIX  13
H36   2    0.852323    0.007389    0.465980    11.00000   -1.20000
AFIX   0
C10   1    0.648944    0.028291    0.210866    11.00000    0.01768    0.01961 =
         0.02881   -0.01359    0.00097   -0.00619
C29   1    0.953802   -0.064060    0.380344    11.00000    0.01769    0.01679 =
         0.02663   -0.00987   -0.00308   -0.00589
C23   1    0.383193    0.310812    0.326219    11.00000    0.01917    0.02606 =
         0.02909   -0.01532    0.00638   -0.00769
AFIX 137
H23A  2    0.334479    0.275692    0.352509    11.00000   -1.50000
H23B  2    0.369631    0.347283    0.263933    11.00000   -1.50000
H23C  2    0.372548    0.364389    0.351835    11.00000   -1.50000
AFIX   0
C30   1    0.976819    0.125688    0.140725    11.00000    0.01445    0.02455 =
         0.02332   -0.01460    0.00525   -0.00539
AFIX  13
H30   2    0.911265    0.188673    0.145615    11.00000   -1.20000
AFIX   0
C48   1    0.814493    0.605693    0.433964    11.00000    0.03247    0.02477 =
         0.02675   -0.01484    0.00272   -0.01415
AFIX  13
H48   2    0.867121    0.636311    0.403126    11.00000   -1.20000
AFIX   0
C27   1    1.093969   -0.170988    0.301644    11.00000    0.02169    0.01971 =
         0.03142   -0.01348   -0.00022   -0.00554
C33   1    1.180236   -0.282337    0.300267    11.00000    0.02985    0.02124 =
         0.03121   -0.01295    0.00166   -0.00548
AFIX  13
H33   2    1.193347   -0.334196    0.361386    11.00000   -1.20000
AFIX   0
C4    1    0.384353    0.433350    0.061187    11.00000    0.02389    0.02989 =
         0.01776   -0.00743    0.00026   -0.01177
AFIX  43
H4    2    0.354566    0.406363    0.033313    11.00000   -1.20000
AFIX   0
C7    1    0.472582    0.516576    0.142904    11.00000    0.02333    0.02141 =
         0.02046   -0.00964    0.00321   -0.00652
AFIX  43
H7    2    0.502220    0.544734    0.169762    11.00000   -1.20000
AFIX   0
C28   1    1.036135   -0.163538    0.377170    11.00000    0.02260    0.01541 =
         0.02854   -0.00596   -0.00133   -0.00548
AFIX  43
H28   2    1.052438   -0.226836    0.427732    11.00000   -1.20000
AFIX   0
C45   1    0.659460    0.358777    0.409479    11.00000    0.02147    0.02068 =
         0.02014   -0.01246    0.00599   -0.00995
AFIX  13
H45   2    0.669110    0.310677    0.377036    11.00000   -1.20000
AFIX   0
C26   1    1.070225   -0.075545    0.227213    11.00000    0.01967    0.02729 =
         0.02740   -0.01671    0.00529   -0.00788
AFIX  43
H26   2    1.109904   -0.079814    0.176377    11.00000   -1.20000
AFIX   0
C43   1    0.900877    0.491789    0.336383    11.00000    0.02384    0.02285 =
         0.02321   -0.00832   -0.00015   -0.01269
AFIX  43
H43   2    0.953395    0.519762    0.323192    11.00000   -1.20000
AFIX   0
C11   1    0.579312   -0.023586    0.226841    11.00000    0.02562    0.01900 =
         0.02928   -0.01256   -0.00158   -0.00954
AFIX  43
H11   2    0.597833   -0.081387    0.206587    11.00000   -1.20000
AFIX   0
C22   1    0.522109    0.156767    0.441618    11.00000    0.03101    0.03279 =
         0.02208   -0.01365    0.00396   -0.01386
AFIX 137
H22A  2    0.505280    0.206893    0.472242    11.00000   -1.50000
H22B  2    0.596789    0.106477    0.450720    11.00000   -1.50000
H22C  2    0.478114    0.115560    0.463737    11.00000   -1.50000
AFIX   0
C5    1    0.328277    0.540229    0.063644    11.00000    0.01910    0.02696 =
         0.01872   -0.00274    0.00072   -0.00257
C46   1    0.546091    0.452666    0.388643    11.00000    0.02389    0.03174 =
         0.03210   -0.01983    0.00732   -0.00996
AFIX 137
H46A  2    0.533885    0.499499    0.421376    11.00000   -1.50000
H46B  2    0.493422    0.421610    0.404785    11.00000   -1.50000
H46C  2    0.540054    0.495615    0.326734    11.00000   -1.50000
AFIX   0
C34   1    1.138173   -0.328183    0.250035    11.00000    0.03610    0.02193 =
         0.04437   -0.02073    0.00225   -0.00593
AFIX 137
H34A  2    1.073544   -0.335612    0.277373    11.00000   -1.50000
H34B  2    1.191871   -0.399417    0.251292    11.00000   -1.50000
H34C  2    1.122809   -0.278180    0.190039    11.00000   -1.50000
AFIX   0
C49   1    0.843826    0.551540    0.531132    11.00000    0.04471    0.03148 =
         0.03115   -0.01798   -0.00022   -0.01636
AFIX 137
H49A  2    0.847318    0.604459    0.551399    11.00000   -1.50000
H49B  2    0.912671    0.489586    0.539720    11.00000   -1.50000
H49C  2    0.790056    0.526295    0.563790    11.00000   -1.50000
AFIX   0
C38   1    0.811355   -0.117376    0.474162    11.00000    0.03030    0.02957 =
         0.03210   -0.01013    0.00337   -0.01550
AFIX 137
H38A  2    0.761888   -0.071995    0.425296    11.00000   -1.50000
H38B  2    0.772287   -0.119442    0.528266    11.00000   -1.50000
H38C  2    0.848707   -0.191232    0.473235    11.00000   -1.50000
AFIX   0
C19   1    0.369519   -0.018293    0.185901    11.00000    0.02659    0.03132 =
         0.03493   -0.01432    0.00064   -0.01472
AFIX 137
H19A  2    0.328856    0.060266    0.159566    11.00000   -1.50000
H19B  2    0.325253   -0.056178    0.189461    11.00000   -1.50000
H19C  2    0.431585   -0.041564    0.150550    11.00000   -1.50000
AFIX   0
C50   1    0.703010    0.701822    0.417391    11.00000    0.03267    0.02148 =
         0.04060   -0.01808    0.00026   -0.00938
AFIX 137
H50A  2    0.650114    0.675074    0.449895    11.00000   -1.50000
H50B  2    0.686121    0.733292    0.355629    11.00000   -1.50000
H50C  2    0.702761    0.757488    0.436237    11.00000   -1.50000
AFIX   0
C6    1    0.373653    0.581310    0.103286    11.00000    0.02676    0.02209 =
         0.02290   -0.00963    0.00047   -0.00121
AFIX  43
H6    2    0.336595    0.653363    0.102947    11.00000   -1.20000
AFIX   0
C37   1    0.967379   -0.133731    0.547892    11.00000    0.03295    0.02566 =
         0.02497   -0.00630   -0.00080   -0.01129
AFIX 137
H37A  2    1.000929   -0.210888    0.555167    11.00000   -1.50000
H37B  2    0.926230   -0.124886    0.599421    11.00000   -1.50000
H37C  2    1.021875   -0.106150    0.539675    11.00000   -1.50000
AFIX   0
C32   1    1.072879    0.156890    0.131907    11.00000    0.02112    0.03029 =
         0.03441   -0.01188    0.00229   -0.00969
AFIX 137
H32A  2    1.079906    0.166807    0.184761    11.00000   -1.50000
H32B  2    1.060822    0.224620    0.082626    11.00000   -1.50000
H32C  2    1.137765    0.098688    0.122838    11.00000   -1.50000
AFIX   0
C52   1    1.104888    0.371720    0.257812    11.00000    0.02389    0.03662 =
         0.03694   -0.01857    0.00831   -0.01535
AFIX 137
H52A  2    1.104966    0.436901    0.261540    11.00000   -1.50000
H52B  2    1.158104    0.348207    0.216176    11.00000   -1.50000
H52C  2    1.121461    0.313592    0.314638    11.00000   -1.50000
AFIX   0
C8    1    0.173244    0.563612    0.001130    11.00000    0.02571    0.04069 =
         0.02778   -0.00269   -0.00097   -0.01101
AFIX 137
H8A   2    0.211103    0.539853   -0.046475    11.00000   -1.50000
H8B   2    0.101721    0.618227   -0.018019    11.00000   -1.50000
H8C   2    0.169189    0.501131    0.049894    11.00000   -1.50000
AFIX   0
C20   1    0.307893   -0.012213    0.335663    11.00000    0.03327    0.03634 =
         0.02860   -0.00936    0.00445   -0.02403
AFIX 137
H20A  2    0.330937   -0.032451    0.394383    11.00000   -1.50000
H20B  2    0.263666   -0.049362    0.337216    11.00000   -1.50000
H20C  2    0.267120    0.066556    0.311347    11.00000   -1.50000
AFIX   0
C47   1    0.672511    0.288813    0.507420    11.00000    0.03796    0.03368 =
         0.02657   -0.00999    0.00589   -0.02130
AFIX 137
H47A  2    0.741739    0.227217    0.517965    11.00000   -1.50000
H47B  2    0.616840    0.261788    0.525620    11.00000   -1.50000
H47C  2    0.667175    0.333360    0.540371    11.00000   -1.50000
AFIX   0
C35   1    1.286845   -0.276569    0.263532    11.00000    0.02606    0.02885 =
         0.03783   -0.01939    0.00123   -0.00124
AFIX 137
H35A  2    1.278155   -0.231270    0.202105    11.00000   -1.50000
H35B  2    1.340369   -0.349924    0.270545    11.00000   -1.50000
H35C  2    1.309387   -0.244867    0.294728    11.00000   -1.50000
AFIX   0
C15   1    0.752007   -0.011602    0.160071    11.00000    0.02168    0.03215 =
         0.05098   -0.03217    0.01104   -0.01407
AFIX  13
H15   2    0.795527    0.026216    0.162383    11.00000   -1.20000
AFIX   0
C51   1    0.994119    0.397819    0.227817    11.00000    0.03299    0.04660 =
         0.03418   -0.02676    0.01314   -0.02688
AFIX  13
H51   2    0.999198    0.332423    0.218327    11.00000   -1.20000
AFIX   0
C31   1    0.965879    0.107506    0.057344    11.00000    0.02730    0.03494 =
         0.02502   -0.01776    0.00707   -0.00937
AFIX 137
H31A  2    1.029815    0.047078    0.050174    11.00000   -1.50000
H31B  2    0.956449    0.173667    0.007027    11.00000   -1.50000
H31C  2    0.904526    0.090393    0.062644    11.00000   -1.50000
AFIX   0
C16   1    0.819430   -0.135845    0.201490    11.00000    0.02362    0.03515 =
         0.11388   -0.04422    0.01670   -0.00668
AFIX 137
H16A  2    0.781029   -0.175873    0.197165    11.00000   -1.50000
H16B  2    0.832996   -0.154343    0.262374    11.00000   -1.50000
H16C  2    0.886715   -0.155541    0.171010    11.00000   -1.50000
AFIX   0
C17   1    0.726380    0.023228    0.063301    11.00000    0.04225    0.10216 =
         0.05238   -0.05614    0.02472   -0.03873
AFIX 137
H17A  2    0.680747   -0.009512    0.058595    11.00000   -1.50000
H17B  2    0.792169   -0.001417    0.032051    11.00000   -1.50000
H17C  2    0.690090    0.102544    0.038329    11.00000   -1.50000
AFIX   0
C53   1    0.961433    0.493995    0.140626    11.00000    0.03918    0.10162 =
         0.02560   -0.01691    0.00638   -0.04097
AFIX 137
H53A  2    0.891735    0.507967    0.123206    11.00000   -1.50000
H53B  2    1.013334    0.475907    0.096518    11.00000   -1.50000
H53C  2    0.958544    0.558983    0.146968    11.00000   -1.50000
AFIX   0
O2    5    0.677375    0.588449    0.135112    11.00000    0.03586    0.01871 =
         0.03363   -0.00737   -0.00155   -0.01368
PART 2
F2B   3    0.539411    0.776500   -0.006010    10.50000    0.19594    0.03992 =
         0.17861   -0.04450   -0.16424    0.03371
PART 0
PART 1
F3A   3    0.571263    0.785774   -0.021908    10.50000    0.11170    0.03627 =
         0.02681   -0.00266   -0.02875   -0.03192
PART 0
PART 2
O3B   5    0.521366    0.711680    0.181768    10.50000    0.05896    0.04299 =
         0.11768   -0.04749    0.06075   -0.02963
PART 0
PART 1
O3A   5    0.499928    0.725269    0.156847    10.50000    0.05665    0.03623 =
         0.12718   -0.03916    0.03880   -0.02487
O4A   5    0.662056    0.720798    0.198963    10.50000    0.13145    0.03385 =
         0.02960   -0.00520   -0.02580   -0.04242
PART 0
PART 2
O4B   5    0.690574    0.720987    0.186499    10.50000    0.07578    0.03660 =
         0.07890   -0.01624   -0.04396   -0.01843
PART 0
PART 1
S1A   7    0.615507    0.696411    0.147476    10.50000    0.07642    0.02760 =
         0.07874   -0.01674   -0.01321   -0.01751
PART 0
PART 2
S1B   7    0.621957    0.693502    0.147006    10.50000    0.03007    0.01006 =
         0.00607   -0.00424    0.00795   -0.01301
PART 0
PART 1
F2A   3    0.572997    0.896314    0.031761    10.50000    0.04246    0.00907 =
         0.02015   -0.00561    0.00120   -0.00923
PART 0
PART 2
F3B   3    0.567753    0.891384    0.029846    10.50000    0.14188    0.02684 =
         0.07933   -0.00596   -0.02624   -0.00146
C54B  1    0.605472    0.787022    0.040785    10.50000    0.08718    0.03494 =
         0.03162   -0.01363   -0.00160   -0.01346
PART 0
PART 1
C54A  1    0.621275    0.792430    0.031779    10.50000    0.03465    0.01176 =
         0.02399   -0.00412    0.00345   -0.00970
PART 0
PART 2
F1B   3    0.699911    0.765876   -0.003960    10.50000    0.16057    0.03702 =
         0.05362    0.00685    0.07015   -0.00909
PART 0
PART 1
F1A   3    0.722367    0.771081    0.008854    10.50000    0.03717    0.03850 =
         0.11407   -0.01346    0.02644   -0.01722
HKLF 4


REM  im082_a.res in P-1
REM wR2 = 0.1284, GooF = S = 1.013, Restrained GooF = 1.008 for all data
REM R1 = 0.0517 for 8867 Fo > 4sig(Fo) and 0.0972 for all 13452 data
REM 677 parameters refined using 311 restraints

END

WGHT      0.0512      1.2979

REM Highest difference peak  0.448,  deepest hole -0.470,  1-sigma level  0.064
Q1    1   1.0846 -0.1430  0.2428  11.00000  0.05    0.45
Q2    1   0.4243 -0.1202  0.1194  11.00000  0.05    0.45
Q3    1   0.3241  0.4827  0.0675  11.00000  0.05    0.44
Q4    1   1.0395 -0.1451  0.3200  11.00000  0.05    0.41
Q5    1   0.7782  0.1666  0.2597  11.00000  0.05    0.39
Q6    1   0.8190  0.2220  0.2817  11.00000  0.05    0.37
Q7    1   1.2582 -0.3278  0.3051  11.00000  0.05    0.36
Q8    1   0.7086  0.2262  0.1441  11.00000  0.05    0.35
Q9    1   0.3379  0.5346  0.1140  11.00000  0.05    0.35
Q10   1   0.8218  0.3602  0.2814  11.00000  0.05    0.34
Q11   1   0.6243  0.0829  0.2219  11.00000  0.05    0.34
Q12   1   1.1744 -0.2452  0.2212  11.00000  0.05    0.33
Q13   1   0.8556  0.4987  0.3687  11.00000  0.05    0.32
Q14   1   0.6645  0.2628  0.2009  11.00000  0.05    0.32
Q15   1   0.4648  0.0688  0.2680  11.00000  0.05    0.31
Q16   1   0.9808  0.0713  0.1813  11.00000  0.05    0.31
Q17   1   0.8451  0.3406  0.1812  11.00000  0.05    0.31
Q18   1   0.9401 -0.0803  0.4370  11.00000  0.05    0.31
Q19   1   1.0054 -0.1561  0.4999  11.00000  0.05    0.30
Q20   1   0.7668  0.6019  0.4775  11.00000  0.05    0.30
Q21   1   0.5021  0.3788  0.1386  11.00000  0.05    0.30
Q22   1   0.5643  0.1590  0.2476  11.00000  0.05    0.30
Q23   1   0.7665  0.4209  0.3253  11.00000  0.05    0.30
Q24   1   0.6156  0.6178  0.1590  11.00000  0.05    0.30
Q25   1   0.9013 -0.0686  0.4139  11.00000  0.05    0.30
Q26   1   0.9412  0.4621  0.2233  11.00000  0.05    0.30
Q27   1   0.1619  0.4948  0.0153  11.00000  0.05    0.29
Q28   1   1.0689 -0.0282  0.1642  11.00000  0.05    0.29
Q29   1   0.7374  0.3379  0.2012  11.00000  0.05    0.29
Q30   1   0.7347  0.4608  0.3833  11.00000  0.05    0.28
Q31   1   0.5135  0.1817  0.3868  11.00000  0.05    0.28
Q32   1   0.8225  0.5600  0.4080  11.00000  0.05    0.28
Q33   1   0.2266  0.5430  0.0398  11.00000  0.05    0.28
Q34   1   0.9794  0.0363  0.2716  11.00000  0.05    0.27
Q35   1   0.5101  0.6503  0.2546  11.00000  0.05    0.27
Q36   1   0.7931  0.3754  0.3600  11.00000  0.05    0.27
Q37   1   0.4424  0.7648  0.0754  11.00000  0.05    0.26
Q38   1   0.6812  0.3461  0.1802  11.00000  0.05    0.26
Q39   1   0.6508  0.1745  0.2571  11.00000  0.05    0.26
Q40   1   0.4608 -0.0814  0.0989  11.00000  0.05    0.26
Q41   1   0.4802  0.7997  0.0808  11.00000  0.05    0.26
Q42   1   0.4841  0.4608  0.1449  11.00000  0.05    0.26
Q43   1   0.8663  0.1037  0.2988  11.00000  0.05    0.26
Q44   1   0.4966  0.1954  0.3131  11.00000  0.05    0.25
Q45   1   0.9467  0.0396  0.2520  11.00000  0.05    0.25
Q46   1   0.7615  0.7277  0.1209  11.00000  0.05    0.25
Q47   1   0.6025  0.0210  0.2163  11.00000  0.05    0.25
Q48   1   0.4419  0.2793  0.3215  11.00000  0.05    0.24
Q49   1   0.5563  0.3740  0.1750  11.00000  0.05    0.24
Q50   1   0.7627  0.1748  0.1743  11.00000  0.05    0.24
;
_shelx_res_checksum              68039
####################################################################### 
# 
# This file contains crystal structure data downloaded from the 
# Cambridge Structural Database (CSD) hosted by the Cambridge 
# Crystallographic Data Centre (CCDC).
# 
# Full information about CCDC data access policies and citation 
# guidelines are available at http://www.ccdc.cam.ac.uk/access/V1 
# 
# Audit and citation data items may have been added by the CCDC. 
# Please retain this information to preserve the provenance of 
# this file and to allow appropriate attribution of the data. 
# 
#######################################################################

data_im027_sq
_database_code_depnum_ccdc_archive 'CCDC 2293090'
loop_
_audit_author_name
_audit_author_address
'Brian Patrick'
;University of British Columbia
Canada
;
_audit_update_record             
;
2023-09-05 deposited with the CCDC.	2024-07-01 downloaded from the CCDC.
;
_audit_creation_date             2023-08-31
_audit_creation_method           
;
Olex2 1.5
(compiled 2023.08.24 svn.re1ec1418 for OlexSys, GUI svn.r6817)
;
_shelx_SHELXL_version_number     2019/1
loop_
_audit_author_email
''
''
_chemical_name_common            ?
_chemical_name_systematic        ?
_chemical_formula_moiety         'C F3 O3 S, C19 H33 N P3, 0.5[]'
_chemical_formula_sum            'C20 H33 F3 N O3 P3 S'
_chemical_formula_weight         517.44
_chemical_melting_point          ?
loop_
_atom_type_symbol
_atom_type_description
_atom_type_scat_dispersion_real
_atom_type_scat_dispersion_imag
_atom_type_scat_source
C C 0.0033 0.0016 'International Tables Vol C Tables 4.2.6.8 and 6.1.1.4'
H H 0.0000 0.0000 'International Tables Vol C Tables 4.2.6.8 and 6.1.1.4'
F F 0.0171 0.0103 'International Tables Vol C Tables 4.2.6.8 and 6.1.1.4'
N N 0.0061 0.0033 'International Tables Vol C Tables 4.2.6.8 and 6.1.1.4'
O O 0.0106 0.0060 'International Tables Vol C Tables 4.2.6.8 and 6.1.1.4'
P P 0.1023 0.0942 'International Tables Vol C Tables 4.2.6.8 and 6.1.1.4'
S S 0.1246 0.1234 'International Tables Vol C Tables 4.2.6.8 and 6.1.1.4'

_shelx_space_group_comment       
;
The symmetry employed for this shelxl refinement is uniquely defined
by the following loop, which should always be used as a source of
symmetry information in preference to the above space-group names.
They are only intended as comments.
;
_space_group_crystal_system      monoclinic
_space_group_IT_number           14
_space_group_name_H-M_alt        'P 1 21/c 1'
_space_group_name_Hall           '-P 2ybc'
loop_
_space_group_symop_operation_xyz
'x, y, z'
'-x, y+1/2, -z+1/2'
'-x, -y, -z'
'x, -y-1/2, z-1/2'

_cell_length_a                   9.5059(5)
_cell_length_b                   14.4773(8)
_cell_length_c                   21.4699(12)
_cell_angle_alpha                90
_cell_angle_beta                 91.586(2)
_cell_angle_gamma                90
_cell_volume                     2953.6(3)
_cell_formula_units_Z            4
_cell_measurement_reflns_used    9896
_cell_measurement_temperature    100(2)
_cell_measurement_theta_max      30.51
_cell_measurement_theta_min      3.18
_shelx_estimated_absorpt_T_max   0.899
_shelx_estimated_absorpt_T_min   0.884
_exptl_absorpt_coefficient_mu    0.309
_exptl_absorpt_correction_T_max  0.897
_exptl_absorpt_correction_T_min  0.601
_exptl_absorpt_correction_type   multi-scan
_exptl_absorpt_process_details   
;
 TWINABS-2012/1 (Bruker,2012) was used for absorption correction.
 
For component 1:
 wR2(int) was 0.0704 before and 0.0303 after correction.
 
For component 2:
 wR2(int) was 0.1677 before and 0.0546 after correction.
 The Ratio of minimum to maximum transmission is 0.67.

Final HKLF 4 output contains 48438 reflections, Rint = 0.0445
 (18009 with I > 3sig(I), Rint = 0.0393)
;
_exptl_absorpt_special_details   ?
_exptl_crystal_colour            orange
_exptl_crystal_colour_primary    orange
_exptl_crystal_density_diffrn    1.164
_exptl_crystal_density_meas      ?
_exptl_crystal_density_method    ?
_exptl_crystal_description       rod
_exptl_crystal_F_000             1088
_exptl_crystal_size_max          0.41
_exptl_crystal_size_mid          0.37
_exptl_crystal_size_min          0.35
_exptl_transmission_factor_max   ?
_exptl_transmission_factor_min   ?
_diffrn_reflns_av_R_equivalents  0.045
_diffrn_reflns_av_unetI/netI     0.0331
_diffrn_reflns_Laue_measured_fraction_full 0.996
_diffrn_reflns_Laue_measured_fraction_max 0.983
_diffrn_reflns_limit_h_max       13
_diffrn_reflns_limit_h_min       -13
_diffrn_reflns_limit_k_max       20
_diffrn_reflns_limit_k_min       0
_diffrn_reflns_limit_l_max       30
_diffrn_reflns_limit_l_min       0
_diffrn_reflns_number            48692
_diffrn_reflns_point_group_measured_fraction_full 0.996
_diffrn_reflns_point_group_measured_fraction_max 0.983
_diffrn_reflns_theta_full        25.242
_diffrn_reflns_theta_max         30.512
_diffrn_reflns_theta_min         3.155
_diffrn_ambient_temperature      100(2)
_diffrn_detector                 'Bruker APEX2 area detector'
_diffrn_detector_area_resol_mean 7.9
_diffrn_detector_type            'CCD area detector'
_diffrn_measured_fraction_theta_full 0.996
_diffrn_measured_fraction_theta_max 0.983
_diffrn_measurement_device       'Bruker-Nonius Kappa diffractometer'
_diffrn_measurement_device_type  'Bruker APEX II area detector'
_diffrn_measurement_method       '\w and \f scans'
_diffrn_radiation_monochromator  'mirror optics'
_diffrn_radiation_probe          x-ray
_diffrn_radiation_type           MoK\a
_diffrn_radiation_wavelength     0.71073
_diffrn_source                   'microfocus sealed X-ray tube'
_diffrn_source_current           0.99
_diffrn_source_power             0.0495
_diffrn_source_type              'Incoatec I\ms'
_diffrn_source_voltage           50.0
_diffrn_standards_number         0
_reflns_Friedel_coverage         0.000
_reflns_Friedel_fraction_full    .
_reflns_Friedel_fraction_max     .
_reflns_number_gt                7229
_reflns_number_total             8885
_reflns_special_details          
;
 Reflections were merged by SHELXL according to the crystal
 class for the calculation of statistics and refinement.
 
 Structure factors included contributions from the .fab file.
 
 _reflns_Friedel_fraction is defined as the number of unique
 Friedel pairs measured divided by the number that would be
 possible theoretically, ignoring centric projections and
 systematic absences.
;
_reflns_threshold_expression     'I > 2\s(I)'
_computing_cell_refinement       'SAINT V8.40A (Bruker, 2019)'
_computing_data_collection       ?
_computing_data_reduction        'SAINT V8.40A (Bruker, 2019)'
_computing_molecular_graphics    'Olex2 1.5 (Dolomanov et al., 2009)'
_computing_publication_material  'Olex2 1.5 (Dolomanov et al., 2009)'
_computing_structure_refinement  'XL  (Sheldrick, 2008)'
_computing_structure_solution    'SHELXT 2018/2 (Sheldrick, 2018)'
_refine_diff_density_max         0.489
_refine_diff_density_min         -0.620
_refine_diff_density_rms         0.069
_refine_ls_extinction_coef       .
_refine_ls_extinction_method     none
_refine_ls_goodness_of_fit_ref   1.081
_refine_ls_hydrogen_treatment    mixed
_refine_ls_matrix_type           full
_refine_ls_number_parameters     293
_refine_ls_number_reflns         8885
_refine_ls_number_restraints     0
_refine_ls_R_factor_all          0.0507
_refine_ls_R_factor_gt           0.0410
_refine_ls_restrained_S_all      1.081
_refine_ls_shift/su_max          0.001
_refine_ls_shift/su_mean         0.000
_refine_ls_structure_factor_coef Fsqd
_refine_ls_weighting_details     
'w=1/[\s^2^(Fo^2^)+(0.0686P)^2^+0.2493P] where P=(Fo^2^+2Fc^2^)/3'
_refine_ls_weighting_scheme      calc
_refine_ls_wR_factor_gt          0.1112
_refine_ls_wR_factor_ref         0.1148
_refine_special_details          ?
_olex2_refinement_description    
;
1. Fixed Uiso
 At 1.2 times of:
  All C(H) groups
 At 1.5 times of:
  All C(H,H,H) groups
2.a Aromatic/amide H refined with riding coordinates:
 C3(H3), C4(H4), C5(H5), C6(H6), C7(H7)
2.b Idealised Me refined as rotating group:
 C9(H9A,H9B,H9C), C10(H10A,H10B,H10C), C11(H11A,H11B,H11C), C13(H13A,H13B,
 H13C), C14(H14A,H14B,H14C), C15(H15A,H15B,H15C), C17(H17A,H17B,H17C), C18(H18A,
 H18B,H18C), C19(H19A,H19B,H19C)
;
_atom_sites_solution_hydrogens   mixed
_atom_sites_solution_primary     dual
_atom_sites_solution_secondary   ?
loop_
_atom_site_label
_atom_site_type_symbol
_atom_site_fract_x
_atom_site_fract_y
_atom_site_fract_z
_atom_site_U_iso_or_equiv
_atom_site_adp_type
_atom_site_occupancy
_atom_site_site_symmetry_order
_atom_site_calc_flag
_atom_site_refinement_flags_posn
_atom_site_refinement_flags_adp
_atom_site_refinement_flags_occupancy
_atom_site_disorder_assembly
_atom_site_disorder_group
S1 S 0.66756(4) 0.19145(3) 0.42937(2) 0.01810(8) Uani 1 1 d . . . . .
F1 F 0.77018(12) 0.35077(7) 0.46714(5) 0.0371(3) Uani 1 1 d . . . . .
F2 F 0.89707(12) 0.23300(9) 0.49254(6) 0.0444(3) Uani 1 1 d . . . . .
F3 F 0.89318(10) 0.28280(8) 0.39804(5) 0.0330(2) Uani 1 1 d . . . . .
O1 O 0.59076(11) 0.24174(8) 0.38051(5) 0.0213(2) Uani 1 1 d . . . . .
O2 O 0.59525(13) 0.18494(10) 0.48689(6) 0.0351(3) Uani 1 1 d . . . . .
O3 O 0.73508(12) 0.10887(8) 0.40805(6) 0.0313(3) Uani 1 1 d . . . . .
C20 C 0.81437(16) 0.26895(12) 0.44769(8) 0.0246(3) Uani 1 1 d . . . . .
P1 P 0.50170(3) 0.25273(2) 0.21470(2) 0.01346(8) Uani 1 1 d . . . . .
P2 P 0.34093(3) 0.21048(2) 0.14409(2) 0.01298(8) Uani 1 1 d . . . . .
P3 P 0.19695(3) 0.15008(2) 0.21121(2) 0.01385(8) Uani 1 1 d . . . . .
N1 N 0.43947(11) 0.18575(8) 0.27699(6) 0.0146(2) Uani 1 1 d . . . . .
H1 H 0.487(2) 0.1956(15) 0.3127(10) 0.034(5) Uiso 1 1 d . . . . .
C1 C 0.31678(13) 0.14430(9) 0.27844(6) 0.0137(2) Uani 1 1 d . . . . .
C2 C 0.27177(13) 0.10093(10) 0.33631(6) 0.0148(3) Uani 1 1 d . . . . .
C3 C 0.13068(14) 0.10697(11) 0.35397(7) 0.0189(3) Uani 1 1 d . . . . .
H3 H 0.064572 0.140255 0.328706 0.023 Uiso 1 1 calc R U . . .
C4 C 0.08790(15) 0.06464(11) 0.40795(7) 0.0219(3) Uani 1 1 d . . . . .
H4 H -0.007290 0.069383 0.419918 0.026 Uiso 1 1 calc R U . . .
C5 C 0.18419(16) 0.01505(11) 0.44481(7) 0.0204(3) Uani 1 1 d . . . . .
H5 H 0.154231 -0.014561 0.481641 0.024 Uiso 1 1 calc R U . . .
C6 C 0.32447(15) 0.00870(11) 0.42786(7) 0.0197(3) Uani 1 1 d . . . . .
H6 H 0.389792 -0.025300 0.453079 0.024 Uiso 1 1 calc R U . . .
C7 C 0.36853(14) 0.05193(10) 0.37427(7) 0.0170(3) Uani 1 1 d . . . . .
H7 H 0.464432 0.048440 0.363168 0.020 Uiso 1 1 calc R U . . .
C8 C 0.16835(14) 0.02663(10) 0.18432(7) 0.0185(3) Uani 1 1 d . . . . .
C9 C 0.08822(17) 0.03726(11) 0.12180(8) 0.0247(3) Uani 1 1 d . . . . .
H9A H 0.002293 0.073196 0.127830 0.037 Uiso 1 1 calc R U . . .
H9B H 0.063299 -0.023929 0.105388 0.037 Uiso 1 1 calc R U . . .
H9C H 0.147827 0.069322 0.092192 0.037 Uiso 1 1 calc R U . . .
C10 C 0.07391(17) -0.02423(11) 0.23008(8) 0.0260(3) Uani 1 1 d . . . . .
H10A H -0.009117 0.013588 0.238175 0.039 Uiso 1 1 calc R U . . .
H10B H 0.126555 -0.035250 0.269263 0.039 Uiso 1 1 calc R U . . .
H10C H 0.044068 -0.083442 0.211974 0.039 Uiso 1 1 calc R U . . .
C11 C 0.30545(16) -0.02645(11) 0.17628(8) 0.0239(3) Uani 1 1 d . . . . .
H11A H 0.363257 0.005555 0.145948 0.036 Uiso 1 1 calc R U . . .
H11B H 0.284207 -0.088997 0.161317 0.036 Uiso 1 1 calc R U . . .
H11C H 0.356880 -0.029962 0.216400 0.036 Uiso 1 1 calc R U . . .
C12 C 0.25418(13) 0.32595(10) 0.12841(7) 0.0150(3) Uani 1 1 d . . . . .
C13 C 0.36145(15) 0.38001(11) 0.09060(7) 0.0212(3) Uani 1 1 d . . . . .
H13A H 0.446976 0.390248 0.116207 0.032 Uiso 1 1 calc R U . . .
H13B H 0.321035 0.439686 0.078088 0.032 Uiso 1 1 calc R U . . .
H13C H 0.384800 0.344612 0.053382 0.032 Uiso 1 1 calc R U . . .
C14 C 0.21422(17) 0.38105(11) 0.18602(7) 0.0234(3) Uani 1 1 d . . . . .
H14A H 0.144292 0.346482 0.209291 0.035 Uiso 1 1 calc R U . . .
H14B H 0.174519 0.440736 0.173089 0.035 Uiso 1 1 calc R U . . .
H14C H 0.298240 0.391256 0.212610 0.035 Uiso 1 1 calc R U . . .
C15 C 0.12281(15) 0.30613(12) 0.08773(8) 0.0256(3) Uani 1 1 d . . . . .
H15A H 0.149133 0.269886 0.051306 0.038 Uiso 1 1 calc R U . . .
H15B H 0.080330 0.364588 0.073932 0.038 Uiso 1 1 calc R U . . .
H15C H 0.054876 0.271235 0.111916 0.038 Uiso 1 1 calc R U . . .
C16 C 0.66543(13) 0.18975(10) 0.19364(7) 0.0169(3) Uani 1 1 d . . . . .
C17 C 0.64640(16) 0.08712(12) 0.18104(9) 0.0291(4) Uani 1 1 d . . . . .
H17A H 0.610614 0.056912 0.218253 0.044 Uiso 1 1 calc R U . . .
H17B H 0.737133 0.059830 0.170644 0.044 Uiso 1 1 calc R U . . .
H17C H 0.579182 0.078443 0.146092 0.044 Uiso 1 1 calc R U . . .
C18 C 0.77408(15) 0.20482(13) 0.24669(8) 0.0264(3) Uani 1 1 d . . . . .
H18A H 0.781025 0.270913 0.256150 0.040 Uiso 1 1 calc R U . . .
H18B H 0.865969 0.181853 0.234035 0.040 Uiso 1 1 calc R U . . .
H18C H 0.744768 0.171339 0.283816 0.040 Uiso 1 1 calc R U . . .
C19 C 0.71385(16) 0.24004(14) 0.13482(8) 0.0316(4) Uani 1 1 d . . . . .
H19A H 0.642979 0.232111 0.101222 0.047 Uiso 1 1 calc R U . . .
H19B H 0.803671 0.214071 0.121899 0.047 Uiso 1 1 calc R U . . .
H19C H 0.725735 0.305974 0.143874 0.047 Uiso 1 1 calc R U . . .

loop_
_atom_site_aniso_label
_atom_site_aniso_U_11
_atom_site_aniso_U_22
_atom_site_aniso_U_33
_atom_site_aniso_U_23
_atom_site_aniso_U_13
_atom_site_aniso_U_12
S1 0.01667(15) 0.01938(18) 0.01803(18) 0.00450(13) -0.00334(12) -0.00146(12)
F1 0.0433(6) 0.0286(6) 0.0391(6) -0.0101(5) -0.0062(5) -0.0037(5)
F2 0.0343(6) 0.0537(8) 0.0436(7) 0.0126(6) -0.0275(5) -0.0055(5)
F3 0.0220(5) 0.0363(6) 0.0408(6) 0.0066(5) 0.0031(4) -0.0067(4)
O1 0.0208(5) 0.0232(6) 0.0194(5) 0.0028(4) -0.0067(4) 0.0010(4)
O2 0.0328(6) 0.0494(8) 0.0233(6) 0.0102(6) 0.0026(5) -0.0068(6)
O3 0.0278(6) 0.0188(6) 0.0468(8) 0.0004(5) -0.0057(5) 0.0029(5)
C20 0.0218(7) 0.0248(8) 0.0268(8) 0.0033(6) -0.0089(6) -0.0016(6)
P1 0.00921(14) 0.01507(17) 0.01602(17) 0.00185(13) -0.00112(12) -0.00075(11)
P2 0.01021(14) 0.01392(17) 0.01473(17) 0.00063(13) -0.00097(11) 0.00031(11)
P3 0.00977(14) 0.01504(17) 0.01665(17) 0.00247(13) -0.00122(12) -0.00082(12)
N1 0.0111(5) 0.0171(6) 0.0154(6) 0.0019(5) -0.0017(4) 0.0004(4)
C1 0.0110(5) 0.0131(6) 0.0169(6) 0.0015(5) -0.0003(4) 0.0026(4)
C2 0.0133(5) 0.0159(6) 0.0154(6) 0.0007(5) 0.0011(5) 0.0005(5)
C3 0.0133(6) 0.0238(7) 0.0195(7) 0.0035(6) 0.0017(5) 0.0033(5)
C4 0.0167(6) 0.0272(8) 0.0221(7) 0.0016(6) 0.0058(5) -0.0001(6)
C5 0.0233(7) 0.0220(7) 0.0160(7) 0.0032(6) 0.0044(5) -0.0001(6)
C6 0.0206(6) 0.0207(7) 0.0177(7) 0.0041(6) -0.0006(5) 0.0025(5)
C7 0.0142(6) 0.0181(7) 0.0186(7) 0.0009(5) 0.0005(5) 0.0012(5)
C8 0.0151(6) 0.0163(7) 0.0239(7) 0.0018(6) -0.0027(5) -0.0035(5)
C9 0.0246(7) 0.0230(8) 0.0260(8) -0.0018(6) -0.0091(6) -0.0048(6)
C10 0.0238(7) 0.0199(8) 0.0346(9) 0.0029(7) 0.0029(6) -0.0082(6)
C11 0.0196(7) 0.0177(7) 0.0343(9) -0.0049(6) -0.0012(6) -0.0001(5)
C12 0.0130(5) 0.0149(6) 0.0169(6) 0.0013(5) -0.0010(5) 0.0015(5)
C13 0.0208(6) 0.0184(7) 0.0243(8) 0.0068(6) 0.0009(5) -0.0001(5)
C14 0.0274(7) 0.0199(7) 0.0229(8) -0.0004(6) 0.0029(6) 0.0086(6)
C15 0.0167(6) 0.0261(8) 0.0336(9) 0.0060(7) -0.0092(6) 0.0003(6)
C16 0.0083(5) 0.0242(7) 0.0182(7) 0.0021(6) -0.0001(4) 0.0000(5)
C17 0.0158(6) 0.0267(9) 0.0447(10) -0.0079(8) 0.0008(6) 0.0057(6)
C18 0.0126(6) 0.0384(10) 0.0278(8) -0.0018(7) -0.0052(5) 0.0033(6)
C19 0.0175(7) 0.0507(11) 0.0269(9) 0.0131(8) 0.0067(6) 0.0045(7)

_geom_special_details            
;
 All esds (except the esd in the dihedral angle between two l.s. planes)
 are estimated using the full covariance matrix.  The cell esds are taken
 into account individually in the estimation of esds in distances, angles
 and torsion angles; correlations between esds in cell parameters are only
 used when they are defined by crystal symmetry.  An approximate (isotropic)
 treatment of cell esds is used for estimating esds involving l.s. planes.
;
loop_
_geom_bond_atom_site_label_1
_geom_bond_atom_site_label_2
_geom_bond_distance
_geom_bond_site_symmetry_2
_geom_bond_publ_flag
S1 O1 1.4564(11) . ?
S1 O2 1.4329(12) . ?
S1 O3 1.4377(12) . ?
S1 C20 1.8250(16) . ?
F1 C20 1.328(2) . ?
F2 C20 1.3320(18) . ?
F3 C20 1.335(2) . ?
P1 P2 2.2089(5) . ?
P1 N1 1.7671(12) . ?
P1 C16 1.8701(14) . ?
P2 P3 2.1963(5) . ?
P2 C12 1.8902(14) . ?
P3 C1 1.8156(14) . ?
P3 C8 1.8954(15) . ?
N1 H1 0.89(2) . ?
N1 C1 1.3127(17) . ?
C1 C2 1.4666(19) . ?
C2 C3 1.4065(18) . ?
C2 C7 1.4043(19) . ?
C3 H3 0.9500 . ?
C3 C4 1.382(2) . ?
C4 H4 0.9500 . ?
C4 C5 1.393(2) . ?
C5 H5 0.9500 . ?
C5 C6 1.395(2) . ?
C6 H6 0.9500 . ?
C6 C7 1.385(2) . ?
C7 H7 0.9500 . ?
C8 C9 1.533(2) . ?
C8 C10 1.537(2) . ?
C8 C11 1.527(2) . ?
C9 H9A 0.9800 . ?
C9 H9B 0.9800 . ?
C9 H9C 0.9800 . ?
C10 H10A 0.9800 . ?
C10 H10B 0.9800 . ?
C10 H10C 0.9800 . ?
C11 H11A 0.9800 . ?
C11 H11B 0.9800 . ?
C11 H11C 0.9800 . ?
C12 C13 1.535(2) . ?
C12 C14 1.528(2) . ?
C12 C15 1.531(2) . ?
C13 H13A 0.9800 . ?
C13 H13B 0.9800 . ?
C13 H13C 0.9800 . ?
C14 H14A 0.9800 . ?
C14 H14B 0.9800 . ?
C14 H14C 0.9800 . ?
C15 H15A 0.9800 . ?
C15 H15B 0.9800 . ?
C15 H15C 0.9800 . ?
C16 C17 1.520(2) . ?
C16 C18 1.532(2) . ?
C16 C19 1.539(2) . ?
C17 H17A 0.9800 . ?
C17 H17B 0.9800 . ?
C17 H17C 0.9800 . ?
C18 H18A 0.9800 . ?
C18 H18B 0.9800 . ?
C18 H18C 0.9800 . ?
C19 H19A 0.9800 . ?
C19 H19B 0.9800 . ?
C19 H19C 0.9800 . ?

loop_
_geom_angle_atom_site_label_1
_geom_angle_atom_site_label_2
_geom_angle_atom_site_label_3
_geom_angle
_geom_angle_site_symmetry_1
_geom_angle_site_symmetry_3
_geom_angle_publ_flag
O1 S1 C20 102.30(7) . . ?
O2 S1 O1 114.25(7) . . ?
O2 S1 O3 116.66(8) . . ?
O2 S1 C20 103.70(8) . . ?
O3 S1 O1 113.93(7) . . ?
O3 S1 C20 103.55(7) . . ?
F1 C20 S1 111.68(11) . . ?
F1 C20 F2 107.86(14) . . ?
F1 C20 F3 107.85(14) . . ?
F2 C20 S1 110.37(11) . . ?
F2 C20 F3 107.63(13) . . ?
F3 C20 S1 111.28(11) . . ?
N1 P1 P2 97.33(4) . . ?
N1 P1 C16 102.34(6) . . ?
C16 P1 P2 105.29(5) . . ?
P3 P2 P1 95.271(19) . . ?
C12 P2 P1 99.64(5) . . ?
C12 P2 P3 101.08(4) . . ?
C1 P3 P2 98.70(4) . . ?
C1 P3 C8 106.28(6) . . ?
C8 P3 P2 105.20(5) . . ?
P1 N1 H1 113.0(13) . . ?
C1 N1 P1 125.81(10) . . ?
C1 N1 H1 118.9(13) . . ?
N1 C1 P3 119.89(11) . . ?
N1 C1 C2 119.74(12) . . ?
C2 C1 P3 120.13(9) . . ?
C3 C2 C1 120.29(12) . . ?
C7 C2 C1 120.41(12) . . ?
C7 C2 C3 119.29(13) . . ?
C2 C3 H3 119.9 . . ?
C4 C3 C2 120.22(13) . . ?
C4 C3 H3 119.9 . . ?
C3 C4 H4 120.0 . . ?
C3 C4 C5 120.08(13) . . ?
C5 C4 H4 120.0 . . ?
C4 C5 H5 119.9 . . ?
C4 C5 C6 120.24(14) . . ?
C6 C5 H5 119.9 . . ?
C5 C6 H6 120.0 . . ?
C7 C6 C5 120.02(13) . . ?
C7 C6 H6 120.0 . . ?
C2 C7 H7 119.9 . . ?
C6 C7 C2 120.14(13) . . ?
C6 C7 H7 119.9 . . ?
C9 C8 P3 103.63(10) . . ?
C9 C8 C10 108.85(12) . . ?
C10 C8 P3 109.78(11) . . ?
C11 C8 P3 113.16(10) . . ?
C11 C8 C9 110.89(13) . . ?
C11 C8 C10 110.29(13) . . ?
C8 C9 H9A 109.5 . . ?
C8 C9 H9B 109.5 . . ?
C8 C9 H9C 109.5 . . ?
H9A C9 H9B 109.5 . . ?
H9A C9 H9C 109.5 . . ?
H9B C9 H9C 109.5 . . ?
C8 C10 H10A 109.5 . . ?
C8 C10 H10B 109.5 . . ?
C8 C10 H10C 109.5 . . ?
H10A C10 H10B 109.5 . . ?
H10A C10 H10C 109.5 . . ?
H10B C10 H10C 109.5 . . ?
C8 C11 H11A 109.5 . . ?
C8 C11 H11B 109.5 . . ?
C8 C11 H11C 109.5 . . ?
H11A C11 H11B 109.5 . . ?
H11A C11 H11C 109.5 . . ?
H11B C11 H11C 109.5 . . ?
C13 C12 P2 104.60(9) . . ?
C14 C12 P2 115.75(10) . . ?
C14 C12 C13 110.20(12) . . ?
C14 C12 C15 110.02(12) . . ?
C15 C12 P2 106.31(10) . . ?
C15 C12 C13 109.70(12) . . ?
C12 C13 H13A 109.5 . . ?
C12 C13 H13B 109.5 . . ?
C12 C13 H13C 109.5 . . ?
H13A C13 H13B 109.5 . . ?
H13A C13 H13C 109.5 . . ?
H13B C13 H13C 109.5 . . ?
C12 C14 H14A 109.5 . . ?
C12 C14 H14B 109.5 . . ?
C12 C14 H14C 109.5 . . ?
H14A C14 H14B 109.5 . . ?
H14A C14 H14C 109.5 . . ?
H14B C14 H14C 109.5 . . ?
C12 C15 H15A 109.5 . . ?
C12 C15 H15B 109.5 . . ?
C12 C15 H15C 109.5 . . ?
H15A C15 H15B 109.5 . . ?
H15A C15 H15C 109.5 . . ?
H15B C15 H15C 109.5 . . ?
C17 C16 P1 115.08(10) . . ?
C17 C16 C18 110.24(13) . . ?
C17 C16 C19 110.68(14) . . ?
C18 C16 P1 107.42(10) . . ?
C18 C16 C19 109.39(13) . . ?
C19 C16 P1 103.74(10) . . ?
C16 C17 H17A 109.5 . . ?
C16 C17 H17B 109.5 . . ?
C16 C17 H17C 109.5 . . ?
H17A C17 H17B 109.5 . . ?
H17A C17 H17C 109.5 . . ?
H17B C17 H17C 109.5 . . ?
C16 C18 H18A 109.5 . . ?
C16 C18 H18B 109.5 . . ?
C16 C18 H18C 109.5 . . ?
H18A C18 H18B 109.5 . . ?
H18A C18 H18C 109.5 . . ?
H18B C18 H18C 109.5 . . ?
C16 C19 H19A 109.5 . . ?
C16 C19 H19B 109.5 . . ?
C16 C19 H19C 109.5 . . ?
H19A C19 H19B 109.5 . . ?
H19A C19 H19C 109.5 . . ?
H19B C19 H19C 109.5 . . ?

loop_
_geom_torsion_atom_site_label_1
_geom_torsion_atom_site_label_2
_geom_torsion_atom_site_label_3
_geom_torsion_atom_site_label_4
_geom_torsion
_geom_torsion_site_symmetry_1
_geom_torsion_site_symmetry_2
_geom_torsion_site_symmetry_3
_geom_torsion_site_symmetry_4
_geom_torsion_publ_flag
O1 S1 C20 F1 59.94(13) . . . . ?
O1 S1 C20 F2 179.93(12) . . . . ?
O1 S1 C20 F3 -60.64(12) . . . . ?
O2 S1 C20 F1 -59.12(13) . . . . ?
O2 S1 C20 F2 60.86(14) . . . . ?
O2 S1 C20 F3 -179.71(11) . . . . ?
O3 S1 C20 F1 178.61(12) . . . . ?
O3 S1 C20 F2 -61.41(14) . . . . ?
O3 S1 C20 F3 58.02(13) . . . . ?
P1 P2 C12 C13 73.09(9) . . . . ?
P1 P2 C12 C14 -48.38(11) . . . . ?
P1 P2 C12 C15 -170.87(9) . . . . ?
P1 N1 C1 P3 2.16(17) . . . . ?
P1 N1 C1 C2 -172.16(10) . . . . ?
P2 P1 N1 C1 -13.17(12) . . . . ?
P2 P1 C16 C17 -48.30(12) . . . . ?
P2 P1 C16 C18 -171.47(9) . . . . ?
P2 P1 C16 C19 72.76(11) . . . . ?
P2 P3 C1 N1 10.32(12) . . . . ?
P2 P3 C1 C2 -175.38(10) . . . . ?
P2 P3 C8 C9 -66.57(10) . . . . ?
P2 P3 C8 C10 177.29(9) . . . . ?
P2 P3 C8 C11 53.61(12) . . . . ?
P3 P2 C12 C13 170.45(9) . . . . ?
P3 P2 C12 C14 48.99(11) . . . . ?
P3 P2 C12 C15 -73.50(10) . . . . ?
P3 C1 C2 C3 -33.36(18) . . . . ?
P3 C1 C2 C7 145.81(12) . . . . ?
N1 P1 C16 C17 52.96(13) . . . . ?
N1 P1 C16 C18 -70.21(11) . . . . ?
N1 P1 C16 C19 174.01(11) . . . . ?
N1 C1 C2 C3 140.95(14) . . . . ?
N1 C1 C2 C7 -39.9(2) . . . . ?
C1 P3 C8 C9 -170.62(10) . . . . ?
C1 P3 C8 C10 73.25(11) . . . . ?
C1 P3 C8 C11 -50.43(13) . . . . ?
C1 C2 C3 C4 178.83(14) . . . . ?
C1 C2 C7 C6 -177.98(14) . . . . ?
C2 C3 C4 C5 -0.6(2) . . . . ?
C3 C2 C7 C6 1.2(2) . . . . ?
C3 C4 C5 C6 0.7(2) . . . . ?
C4 C5 C6 C7 0.1(2) . . . . ?
C5 C6 C7 C2 -1.1(2) . . . . ?
C7 C2 C3 C4 -0.3(2) . . . . ?
C8 P3 C1 N1 119.05(11) . . . . ?
C8 P3 C1 C2 -66.65(12) . . . . ?
C16 P1 N1 C1 -120.64(12) . . . . ?

# start Validation Reply Form
_vrf_PLAT910_im027_sq            
;
PROBLEM: Missing # of FCF Reflection(s) Below Theta(Min).         11 Note  
RESPONSE: This data is froma twinned crystal.  The missing reflections were
likely rejected during the scaling process.
;
# end Validation Reply Form

_shelx_res_file                  
;
TITL im027_a.res in P2(1)/c
    im027_sq.res
    created by SHELXL-2019/1 at 10:43:51 on 31-Aug-2023
REM Old TITL im027 in P2(1)/c
REM SHELXT solution in P2(1)/c: R1 0.142, Rweak 0.006, Alpha 0.039
REM <I/s> 0.556 for 250 systematic absences, Orientation as input
REM Formula found by SHELXT: C24 O2 F4 S5
CELL 0.71073 9.5059 14.4773 21.4699 90 91.586 90
ZERR 4 0.0005 0.0008 0.0012 0 0.002 0
LATT 1
SYMM -X,0.5+Y,0.5-Z
SFAC C H F N O P S
UNIT 80 132 12 4 12 12 4

L.S. 5 0 50
PLAN  14
SIZE 0.35 0.37 0.41
TEMP -173(2)
CONF
BOND
BOND $H
ABIN
MORE -1
fmap 2
acta
REM <olex2.extras>
REM <HklSrc "%.\\im027_sq.hkl">
REM </olex2.extras>

WGHT    0.068600    0.249300
FVAR       0.44336
S1    7    0.667558    0.191451    0.429370    11.00000    0.01667    0.01938 =
         0.01803    0.00450   -0.00334   -0.00146
F1    3    0.770181    0.350765    0.467138    11.00000    0.04331    0.02856 =
         0.03914   -0.01009   -0.00621   -0.00368
F2    3    0.897073    0.233000    0.492541    11.00000    0.03427    0.05369 =
         0.04358    0.01264   -0.02751   -0.00548
F3    3    0.893178    0.282801    0.398044    11.00000    0.02201    0.03627 =
         0.04082    0.00664    0.00312   -0.00669
O1    5    0.590755    0.241736    0.380512    11.00000    0.02079    0.02318 =
         0.01939    0.00280   -0.00674    0.00097
O2    5    0.595247    0.184941    0.486885    11.00000    0.03276    0.04943 =
         0.02328    0.01019    0.00260   -0.00681
O3    5    0.735078    0.108875    0.408050    11.00000    0.02784    0.01880 =
         0.04684    0.00040   -0.00571    0.00293
C20   1    0.814367    0.268952    0.447690    11.00000    0.02180    0.02483 =
         0.02676    0.00331   -0.00887   -0.00157
P1    6    0.501699    0.252735    0.214697    11.00000    0.00921    0.01507 =
         0.01602    0.00185   -0.00112   -0.00075
P2    6    0.340932    0.210476    0.144093    11.00000    0.01021    0.01392 =
         0.01473    0.00063   -0.00097    0.00031
P3    6    0.196948    0.150078    0.211214    11.00000    0.00977    0.01504 =
         0.01665    0.00247   -0.00122   -0.00082
N1    4    0.439470    0.185746    0.276986    11.00000    0.01114    0.01705 =
         0.01537    0.00194   -0.00168    0.00041
H1    2    0.487063    0.195641    0.312746    11.00000    0.03415
C1    1    0.316776    0.144302    0.278438    11.00000    0.01100    0.01309 =
         0.01692    0.00145   -0.00034    0.00257
C2    1    0.271768    0.100929    0.336315    11.00000    0.01331    0.01586 =
         0.01542    0.00069    0.00114    0.00053
C3    1    0.130683    0.106969    0.353969    11.00000    0.01334    0.02378 =
         0.01951    0.00349    0.00169    0.00332
AFIX  43
H3    2    0.064572    0.140255    0.328706    11.00000   -1.20000
AFIX   0
C4    1    0.087904    0.064643    0.407947    11.00000    0.01667    0.02721 =
         0.02213    0.00159    0.00575   -0.00007
AFIX  43
H4    2   -0.007290    0.069383    0.419918    11.00000   -1.20000
AFIX   0
C5    1    0.184190    0.015049    0.444813    11.00000    0.02333    0.02205 =
         0.01596    0.00317    0.00440   -0.00013
AFIX  43
H5    2    0.154231   -0.014561    0.481641    11.00000   -1.20000
AFIX   0
C6    1    0.324469    0.008699    0.427856    11.00000    0.02064    0.02074 =
         0.01767    0.00410   -0.00060    0.00255
AFIX  43
H6    2    0.389792   -0.025300    0.453079    11.00000   -1.20000
AFIX   0
C7    1    0.368531    0.051933    0.374274    11.00000    0.01416    0.01815 =
         0.01860    0.00091    0.00047    0.00123
AFIX  43
H7    2    0.464432    0.048440    0.363168    11.00000   -1.20000
AFIX   0
C8    1    0.168347    0.026630    0.184321    11.00000    0.01513    0.01628 =
         0.02388    0.00180   -0.00267   -0.00352
C9    1    0.088217    0.037264    0.121795    11.00000    0.02459    0.02296 =
         0.02599   -0.00177   -0.00907   -0.00478
AFIX 137
H9A   2    0.002293    0.073196    0.127830    11.00000   -1.50000
H9B   2    0.063299   -0.023929    0.105388    11.00000   -1.50000
H9C   2    0.147827    0.069322    0.092192    11.00000   -1.50000
AFIX   0
C10   1    0.073909   -0.024225    0.230078    11.00000    0.02377    0.01988 =
         0.03457    0.00290    0.00293   -0.00819
AFIX 137
H10A  2   -0.009117    0.013588    0.238175    11.00000   -1.50000
H10B  2    0.126555   -0.035250    0.269263    11.00000   -1.50000
H10C  2    0.044068   -0.083442    0.211974    11.00000   -1.50000
AFIX   0
C11   1    0.305449   -0.026446    0.176276    11.00000    0.01961    0.01768 =
         0.03430   -0.00495   -0.00115   -0.00012
AFIX 137
H11A  2    0.363257    0.005555    0.145948    11.00000   -1.50000
H11B  2    0.284207   -0.088997    0.161317    11.00000   -1.50000
H11C  2    0.356880   -0.029962    0.216400    11.00000   -1.50000
AFIX   0
C12   1    0.254178    0.325953    0.128414    11.00000    0.01302    0.01493 =
         0.01688    0.00131   -0.00104    0.00150
C13   1    0.361447    0.380013    0.090604    11.00000    0.02076    0.01842 =
         0.02429    0.00684    0.00091   -0.00012
AFIX 137
H13A  2    0.446976    0.390248    0.116207    11.00000   -1.50000
H13B  2    0.321035    0.439686    0.078088    11.00000   -1.50000
H13C  2    0.384800    0.344612    0.053382    11.00000   -1.50000
AFIX   0
C14   1    0.214223    0.381049    0.186018    11.00000    0.02739    0.01995 =
         0.02290   -0.00042    0.00287    0.00860
AFIX 137
H14A  2    0.144292    0.346482    0.209291    11.00000   -1.50000
H14B  2    0.174519    0.440736    0.173089    11.00000   -1.50000
H14C  2    0.298240    0.391256    0.212610    11.00000   -1.50000
AFIX   0
C15   1    0.122808    0.306132    0.087731    11.00000    0.01669    0.02605 =
         0.03356    0.00605   -0.00921    0.00028
AFIX 137
H15A  2    0.149133    0.269886    0.051306    11.00000   -1.50000
H15B  2    0.080330    0.364588    0.073932    11.00000   -1.50000
H15C  2    0.054876    0.271235    0.111916    11.00000   -1.50000
AFIX   0
C16   1    0.665435    0.189753    0.193636    11.00000    0.00832    0.02424 =
         0.01816    0.00211   -0.00005    0.00002
C17   1    0.646400    0.087116    0.181037    11.00000    0.01579    0.02674 =
         0.04473   -0.00789    0.00078    0.00571
AFIX 137
H17A  2    0.610614    0.056912    0.218253    11.00000   -1.50000
H17B  2    0.737133    0.059830    0.170644    11.00000   -1.50000
H17C  2    0.579182    0.078443    0.146092    11.00000   -1.50000
AFIX   0
C18   1    0.774084    0.204822    0.246687    11.00000    0.01263    0.03837 =
         0.02780   -0.00181   -0.00520    0.00327
AFIX 137
H18A  2    0.781025    0.270913    0.256150    11.00000   -1.50000
H18B  2    0.865969    0.181853    0.234035    11.00000   -1.50000
H18C  2    0.744768    0.171339    0.283816    11.00000   -1.50000
AFIX   0
C19   1    0.713852    0.240045    0.134816    11.00000    0.01750    0.05074 =
         0.02689    0.01305    0.00667    0.00450
AFIX 137
H19A  2    0.642979    0.232111    0.101222    11.00000   -1.50000
H19B  2    0.803671    0.214071    0.121899    11.00000   -1.50000
H19C  2    0.725735    0.305974    0.143874    11.00000   -1.50000
AFIX   0
HKLF 4


REM  im027_a.res in P2(1)/c
REM wR2 = 0.1148, GooF = S = 1.081, Restrained GooF = 1.081 for all data
REM R1 = 0.0410 for 7229 Fo > 4sig(Fo) and 0.0507 for all 8885 data
REM 293 parameters refined using 0 restraints

END

WGHT      0.0686      0.2493

REM Highest difference peak  0.489,  deepest hole -0.620,  1-sigma level  0.069
Q1    1   0.4054  0.2477  0.1890  11.00000  0.05    0.49
Q2    1   0.4335  0.2184  0.1716  11.00000  0.05    0.47
Q3    1   0.7486  0.2419  0.4346  11.00000  0.05    0.42
Q4    1   0.1249  0.0022  0.2082  11.00000  0.05    0.42
Q5    1   0.2493  0.3506  0.3497  11.00000  0.05    0.41
Q6    1   0.5728  0.2049  0.3997  11.00000  0.05    0.41
Q7    1   0.2429  0.3545  0.1575  11.00000  0.05    0.41
Q8    1   0.2877  0.1534  0.2388  11.00000  0.05    0.40
Q9    1   0.2961  0.1214  0.3085  11.00000  0.05    0.39
Q10   1   0.1991  0.3125  0.1089  11.00000  0.05    0.36
Q11   1   0.6905  0.1354  0.4169  11.00000  0.05    0.36
Q12   1   0.7127  0.1564  0.4034  11.00000  0.05    0.36
Q13   1   0.5066  0.1800  0.4546  11.00000  0.05    0.36
Q14   1   0.6206  0.1813  0.4575  11.00000  0.05    0.35
;
_shelx_res_checksum              51737
_shelx_fab_file                  
;
    3    0    0     22.41      0.00
    4    0    0     36.49      0.00
    5    0    0      6.46      0.00
    6    0    0    -28.79      0.00
    7    0    0     -3.85      0.00
    8    0    0     15.20      0.00
    9    0    0      2.03      0.00
   10    0    0     -6.74      0.00
   11    0    0     -1.94      0.00
   12    0    0      2.63      0.00
   13    0    0      1.15      0.00
    2    1    0     15.95      0.00
    3    1    0     45.23      0.00
    4    1    0     -0.66      0.00
    5    1    0    -26.90      0.00
    6    1    0     -3.80      0.00
    7    1    0     16.97      0.00
    8    1    0      1.80      0.00
    9    1    0     -8.04      0.00
   10    1    0     -1.69      0.00
   11    1    0      3.92      0.00
   12    1    0      1.24      0.00
   13    1    0     -1.30      0.00
    1    2    0    -18.91      0.00
    2    2    0     10.44      0.00
    3    2    0     11.99      0.00
    4    2    0    -16.86      0.00
    5    2    0      1.89      0.00
    6    2    0      6.87      0.00
    7    2    0     -0.32      0.00
    8    2    0     -3.65      0.00
    9    2    0     -0.07      0.00
   10    2    0      2.54      0.00
   11    2    0      1.13      0.00
   12    2    0     -1.58      0.00
   13    2    0     -0.78      0.00
    1    3    0    -51.83      0.00
    2    3    0     17.27      0.00
    3    3    0     16.92      0.00
    4    3    0      0.02      0.00
    5    3    0     -9.48      0.00
    6    3    0     -3.97      0.00
    7    3    0      7.03      0.00
    8    3    0      1.87      0.00
    9    3    0     -2.35      0.00
   10    3    0     -0.76      0.00
   11    3    0      0.46      0.00
   12    3    0     -0.93      0.00
   13    3    0      0.16      0.00
    0    4    0    -41.96      0.00
    1    4    0     -4.01      0.00
    2    4    0     38.40      0.00
    3    4    0      6.65      0.00
    4    4    0    -29.93      0.00
    5    4    0     -3.51      0.00
    6    4    0     16.97      0.00
    7    4    0      2.59      0.00
    8    4    0     -9.23      0.00
    9    4    0     -1.43      0.00
   10    4    0      3.76      0.00
   11    4    0      1.29      0.00
   12    4    0     -1.70      0.00
   13    4    0      0.09      0.00
    1    5    0     27.49      0.00
    2    5    0      7.75      0.00
    3    5    0    -29.38      0.00
    4    5    0     -3.85      0.00
    5    5    0     21.19      0.00
    6    5    0      1.49      0.00
    7    5    0    -12.73      0.00
    8    5    0     -0.82      0.00
    9    5    0      7.76      0.00
   10    5    0      1.34      0.00
   11    5    0     -3.61      0.00
   12    5    0     -1.52      0.00
   13    5    0      1.43      0.00
    0    6    0     30.86      0.00
    1    6    0     -7.03      0.00
    2    6    0    -20.70      0.00
    3    6    0      5.71      0.00
    4    6    0     13.12      0.00
    5    6    0     -0.12      0.00
    6    6    0    -11.42      0.00
    7    6    0      0.67      0.00
    8    6    0      8.16      0.00
    9    6    0      0.76      0.00
   10    6    0     -5.77      0.00
   11    6    0     -0.83      0.00
   12    6    0      2.26      0.00
    1    7    0    -20.50      0.00
    2    7    0     10.69      0.00
    3    7    0      9.28      0.00
    4    7    0     -5.94      0.00
    5    7    0     -6.26      0.00
    6    7    0      2.42      0.00
    7    7    0      4.78      0.00
    8    7    0     -0.37      0.00
    9    7    0     -4.17      0.00
   10    7    0     -0.61      0.00
   11    7    0      2.80      0.00
   12    7    0      0.10      0.00
    0    8    0      1.67      0.00
    1    8    0     -3.09      0.00
    2    8    0      4.30      0.00
    3    8    0     -0.17      0.00
    4    8    0     -4.92      0.00
    5    8    0      4.42      0.00
    6    8    0     -0.15      0.00
    7    8    0     -1.12      0.00
    8    8    0      1.06      0.00
    9    8    0     -0.66      0.00
   10    8    0      0.12      0.00
   11    8    0      0.14      0.00
   12    8    0      0.15      0.00
    1    9    0    -16.96      0.00
    2    9    0      9.04      0.00
    3    9    0      4.92      0.00
    4    9    0     -1.99      0.00
    5    9    0     -4.72      0.00
    6    9    0     -0.74      0.00
    7    9    0      6.55      0.00
    8    9    0     -1.06      0.00
    9    9    0     -4.32      0.00
   10    9    0     -0.25      0.00
   11    9    0      2.43      0.00
   12    9    0      0.18      0.00
    0   10    0    -20.80      0.00
    1   10    0      0.66      0.00
    2   10    0     20.03      0.00
    3   10    0     -2.39      0.00
    4   10    0    -15.67      0.00
    5   10    0      2.90      0.00
    6   10    0     10.76      0.00
    7   10    0     -1.01      0.00
    8   10    0     -7.24      0.00
    9   10    0     -1.14      0.00
   10   10    0      4.71      0.00
   11   10    0      0.91      0.00
    1   11    0     15.71      0.00
    2   11    0      5.02      0.00
    3   11    0    -19.72      0.00
    4   11    0     -0.45      0.00
    5   11    0     14.36      0.00
    6   11    0     -1.07      0.00
    7   11    0     -7.35      0.00
    8   11    0     -2.75      0.00
    9   11    0      5.16      0.00
   10   11    0      1.43      0.00
   11   11    0     -2.11      0.00
    0   12    0      8.30      0.00
    1   12    0      1.79      0.00
    2   12    0     -9.00      0.00
    3   12    0     -2.91      0.00
    4   12    0      7.60      0.00
    5   12    0      2.12      0.00
    6   12    0     -4.15      0.00
    7   12    0     -3.09      0.00
    8   12    0      2.62      0.00
    9   12    0      2.29      0.00
   10   12    0     -1.08      0.00
   11   12    0     -0.62      0.00
    1   13    0      0.80      0.00
    2   13    0      0.52      0.00
    3   13    0     -3.08      0.00
    4   13    0      1.43      0.00
    5   13    0      3.58      0.00
    6   13    0     -2.02      0.00
    7   13    0     -2.85      0.00
    8   13    0      1.92      0.00
    9   13    0      1.69      0.00
   10   13    0     -0.88      0.00
    0   14    0     11.37      0.00
    1   14    0     -0.81      0.00
    2   14    0     -9.80      0.00
    3   14    0      0.62      0.00
    4   14    0      7.70      0.00
    5   14    0      0.72      0.00
    6   14    0     -6.69      0.00
    7   14    0     -1.00      0.00
    8   14    0      5.47      0.00
    9   14    0     -0.28      0.00
    1   15    0    -14.28      0.00
    2   15    0      2.18      0.00
    3   15    0      9.85      0.00
    4   15    0      0.17      0.00
    5   15    0     -6.35      0.00
    6   15    0     -2.51      0.00
    7   15    0      5.29      0.00
    8   15    0      2.03      0.00
    9   15    0     -2.56      0.00
    0   16    0     -6.96      0.00
    1   16    0     -1.87      0.00
    2   16    0      9.12      0.00
    3   16    0      0.69      0.00
    4   16    0     -7.03      0.00
    5   16    0     -0.67      0.00
    6   16    0      3.06      0.00
    7   16    0      2.06      0.00
    8   16    0     -1.39      0.00
    1   17    0     -0.98      0.00
    2   17    0      4.48      0.00
    3   17    0     -3.54      0.00
    5   17    0      2.50      0.00
    6   17    0      0.24      0.00
    7   17    0      0.08      0.00
    0   18    0     -4.99      0.00
    1   18    0      0.67      0.00
    2   18    0      4.21      0.00
    3   18    0     -1.79      0.00
    5   18    0      0.74      0.00
    6   18    0      0.74      0.00
    1   19    0      4.30      0.00
    2   19    0      2.16      0.00
    3   19    0     -6.07      0.00
    5   19    0      3.06      0.00
    0   20    0      2.47      0.00
    1   20    0      1.64      0.00
    2   20    0     -4.35      0.00
    3   20    0     -0.92      0.00
  -13    1    1     -0.35      0.00
  -12    1    1      0.94      0.00
  -11    1    1      1.26      0.00
  -10    1    1     -2.73      0.00
   -9    1    1     -3.08      0.00
   -8    1    1      7.20      0.00
   -7    1    1      5.48      0.00
   -6    1    1    -13.56      0.00
   -5    1    1     -7.59      0.00
   -4    1    1     11.60      0.00
   -3    1    1     39.01      0.00
   -2    1    1    -41.95      0.00
    2    1    1    -53.32      0.00
    3    1    1     -1.61      0.00
    4    1    1     11.96      0.00
    5    1    1     17.59      0.00
    6    1    1    -11.49      0.00
    7    1    1    -10.43      0.00
    8    1    1      5.54      0.00
    9    1    1      5.52      0.00
   10    1    1     -1.68      0.00
   11    1    1     -2.73      0.00
   12    1    1      0.12      0.00
   13    1    1      0.89      0.00
  -13    2    1      0.91      0.00
  -12    2    1      1.83      0.00
  -11    2    1     -3.25      0.00
  -10    2    1     -3.13      0.00
   -9    2    1      6.75      0.00
   -8    2    1      7.08      0.00
   -7    2    1    -15.44      0.00
   -6    2    1    -11.06      0.00
   -5    2    1     22.35      0.00
   -4    2    1     25.34      0.00
   -3    2    1    -34.45      0.00
   -2    2    1    -62.29      0.00
   -1    2    1     83.91      0.00
    1    2    1    -93.41      0.00
    2    2    1    -21.38      0.00
    3    2    1     38.25      0.00
    4    2    1     24.23      0.00
    5    2    1    -19.93      0.00
    6    2    1    -20.78      0.00
    7    2    1     12.29      0.00
    8    2    1     11.36      0.00
    9    2    1     -4.78      0.00
   10    2    1     -6.52      0.00
   11    2    1      1.37      0.00
   12    2    1      2.63      0.00
   13    2    1     -0.08      0.00
  -13    3    1      1.03      0.00
  -12    3    1     -2.75      0.00
  -11    3    1     -2.09      0.00
  -10    3    1      4.61      0.00
   -9    3    1      5.70      0.00
   -8    3    1     -8.88      0.00
   -7    3    1    -10.24      0.00
   -6    3    1     16.14      0.00
   -5    3    1     17.96      0.00
   -4    3    1    -28.45      0.00
   -3    3    1    -21.57      0.00
   -2    3    1     33.32      0.00
   -1    3    1     33.85      0.00
    0    3    1    -31.60      0.00
    1    3    1    -50.03      0.00
    2    3    1     34.77      0.00
    3    3    1     36.58      0.00
    4    3    1    -26.94      0.00
    5    3    1    -20.50      0.00
    6    3    1     13.72      0.00
    7    3    1     12.80      0.00
    8    3    1     -6.67      0.00
    9    3    1     -7.67      0.00
   10    3    1      2.77      0.00
   11    3    1      5.08      0.00
   12    3    1     -0.56      0.00
   13    3    1     -1.83      0.00
  -13    4    1     -1.41      0.00
  -12    4    1     -0.44      0.00
  -11    4    1      3.10      0.00
  -10    4    1      3.11      0.00
   -9    4    1     -4.27      0.00
   -8    4    1     -6.10      0.00
   -7    4    1      5.35      0.00
   -6    4    1     10.44      0.00
   -5    4    1     -9.48      0.00
   -4    4    1    -12.76      0.00
   -3    4    1     11.94      0.00
   -2    4    1      8.79      0.00
   -1    4    1     -0.76      0.00
    0    4    1    -20.92      0.00
    1    4    1     -1.33      0.00
    2    4    1     29.99      0.00
    3    4    1    -11.73      0.00
    4    4    1    -15.02      0.00
    5    4    1      9.21      0.00
    6    4    1      7.17      0.00
    7    4    1     -4.21      0.00
    8    4    1     -4.60      0.00
    9    4    1      3.16      0.00
   10    4    1      3.73      0.00
   11    4    1     -1.04      0.00
   12    4    1     -2.91      0.00
   13    4    1      0.08      0.00
  -13    5    1      0.41      0.00
  -12    5    1      1.12      0.00
  -11    5    1      0.93      0.00
  -10    5    1     -2.41      0.00
   -9    5    1     -1.33      0.00
   -8    5    1      0.70      0.00
   -7    5    1      2.91      0.00
   -6    5    1      0.86      0.00
   -5    5    1     -4.02      0.00
   -4    5    1     -5.79      0.00
   -3    5    1      8.71      0.00
   -2    5    1      3.25      0.00
   -1    5    1     -7.35      0.00
    0    5    1      2.35      0.00
    1    5    1     -4.37      0.00
    2    5    1      2.77      0.00
    3    5    1      5.22      0.00
    4    5    1     -3.47      0.00
    5    5    1     -2.39      0.00
    6    5    1      0.44      0.00
    7    5    1      1.87      0.00
    8    5    1      0.40      0.00
    9    5    1     -0.04      0.00
   10    5    1     -1.42      0.00
   11    5    1     -0.15      0.00
   12    5    1      0.15      0.00
   13    5    1      0.59      0.00
  -12    6    1     -0.50      0.00
  -11    6    1      0.01      0.00
  -10    6    1      1.19      0.00
   -9    6    1     -0.94      0.00
   -8    6    1     -2.83      0.00
   -7    6    1      3.41      0.00
   -6    6    1      2.99      0.00
   -5    6    1     -6.18      0.00
   -4    6    1     -2.62      0.00
   -3    6    1      7.74      0.00
   -2    6    1      2.09      0.00
   -1    6    1      0.57      0.00
    0    6    1    -13.38      0.00
    1    6    1      0.04      0.00
    2    6    1     20.56      0.00
    3    6    1     -5.88      0.00
    4    6    1    -15.06      0.00
    5    6    1      4.48      0.00
    6    6    1      9.37      0.00
    7    6    1     -2.70      0.00
    8    6    1     -5.14      0.00
    9    6    1      1.03      0.00
   10    6    1      2.66      0.00
   11    6    1      0.55      0.00
   12    6    1     -1.79      0.00
  -12    7    1      1.53      0.00
  -11    7    1      2.27      0.00
  -10    7    1     -3.02      0.00
   -9    7    1     -4.52      0.00
   -8    7    1      4.81      0.00
   -7    7    1      7.46      0.00
   -6    7    1     -5.67      0.00
   -5    7    1     -8.56      0.00
   -4    7    1      2.92      0.00
   -3    7    1     18.48      0.00
   -2    7    1     -5.40      0.00
   -1    7    1    -25.98      0.00
    0    7    1     15.24      0.00
    1    7    1     15.06      0.00
    2    7    1     -7.89      0.00
    3    7    1    -13.75      0.00
    4    7    1      2.55      0.00
    5    7    1     14.86      0.00
    6    7    1     -4.62      0.00
    7    7    1     -8.76      0.00
    8    7    1      3.76      0.00
    9    7    1      5.35      0.00
   10    7    1     -1.45      0.00
   11    7    1     -3.18      0.00
   12    7    1      0.25      0.00
  -12    8    1      1.53      0.00
  -11    8    1     -3.40      0.00
  -10    8    1     -3.31      0.00
   -9    8    1      5.40      0.00
   -8    8    1      6.89      0.00
   -7    8    1     -6.38      0.00
   -6    8    1    -10.58      0.00
   -5    8    1      5.82      0.00
   -4    8    1     17.91      0.00
   -3    8    1     -6.78      0.00
   -2    8    1    -28.82      0.00
   -1    8    1     18.92      0.00
    0    8    1     20.84      0.00
    1    8    1    -20.82      0.00
    2    8    1     -8.29      0.00
    3    8    1      8.53      0.00
    4    8    1     10.11      0.00
    5    8    1     -5.81      0.00
    6    8    1     -8.72      0.00
    7    8    1      5.24      0.00
    8    8    1      5.71      0.00
    9    8    1     -3.02      0.00
   10    8    1     -4.58      0.00
   11    8    1      1.47      0.00
   12    8    1      1.79      0.00
  -12    9    1     -1.30      0.00
  -11    9    1     -1.00      0.00
  -10    9    1      3.75      0.00
   -9    9    1      2.03      0.00
   -8    9    1     -4.69      0.00
   -7    9    1     -6.46      0.00
   -6    9    1      6.80      0.00
   -5    9    1     12.19      0.00
   -4    9    1    -12.70      0.00
   -3    9    1    -12.94      0.00
   -2    9    1     15.49      0.00
   -1    9    1     11.76      0.00
    0    9    1    -12.96      0.00
    1    9    1    -13.32      0.00
    2    9    1     14.59      0.00
    3    9    1      9.51      0.00
    4    9    1    -12.16      0.00
    5    9    1     -3.69      0.00
    6    9    1      6.11      0.00
    7    9    1      3.31      0.00
    8    9    1     -2.14      0.00
    9    9    1     -4.42      0.00
   10    9    1      1.65      0.00
   11    9    1      2.37      0.00
   12    9    1     -0.51      0.00
  -11   10    1      0.58      0.00
  -10   10    1     -0.80      0.00
   -9   10    1     -1.91      0.00
   -8   10    1      1.46      0.00
   -7   10    1      2.31      0.00
   -6   10    1      2.67      0.00
   -5   10    1     -7.96      0.00
   -4   10    1     -1.46      0.00
   -3   10    1     12.44      0.00
   -2   10    1     -4.47      0.00
   -1   10    1     -4.43      0.00
    0   10    1     -1.31      0.00
    1   10    1      2.12      0.00
    2   10    1      9.38      0.00
    3   10    1     -9.59      0.00
    4   10    1     -2.92      0.00
    5   10    1      6.46      0.00
    6   10    1     -0.81      0.00
    7   10    1     -0.22      0.00
    8   10    1     -2.21      0.00
    9   10    1     -0.17      0.00
   10   10    1      1.08      0.00
   11   10    1     -0.12      0.00
  -11   11    1     -1.42      0.00
  -10   11    1      1.36      0.00
   -9   11    1      3.15      0.00
   -8   11    1     -1.50      0.00
   -7   11    1     -5.14      0.00
   -6   11    1      1.24      0.00
   -5   11    1      6.84      0.00
   -4   11    1     -0.34      0.00
   -3   11    1     -8.74      0.00
   -2   11    1      1.42      0.00
   -1   11    1      8.51      0.00
    0   11    1     -3.12      0.00
    1   11    1     -5.69      0.00
    2   11    1      3.44      0.00
    3   11    1      3.02      0.00
    4   11    1     -2.30      0.00
    5   11    1     -2.62      0.00
    6   11    1      2.39      0.00
    7   11    1      1.97      0.00
    8   11    1     -2.31      0.00
    9   11    1     -1.72      0.00
   10   11    1      1.29      0.00
   11   11    1      1.36      0.00
  -11   12    1      1.53      0.00
  -10   12    1      2.44      0.00
   -9   12    1     -3.98      0.00
   -8   12    1     -4.02      0.00
   -7   12    1      5.35      0.00
   -6   12    1      8.07      0.00
   -5   12    1     -7.84      0.00
   -4   12    1    -10.04      0.00
   -3   12    1      9.98      0.00
   -2   12    1      8.70      0.00
   -1   12    1     -6.89      0.00
    0   12    1    -11.51      0.00
    1   12    1      6.67      0.00
    2   12    1     13.58      0.00
    3   12    1    -10.12      0.00
    4   12    1     -8.64      0.00
    5   12    1      7.75      0.00
    6   12    1      5.37      0.00
    7   12    1     -3.84      0.00
    8   12    1     -5.55      0.00
    9   12    1      2.79      0.00
   10   12    1      2.89      0.00
  -10   13    1     -2.26      0.00
   -9   13    1     -1.62      0.00
   -8   13    1      5.59      0.00
   -7   13    1      2.75      0.00
   -6   13    1     -6.62      0.00
   -5   13    1     -6.05      0.00
   -4   13    1      8.51      0.00
   -3   13    1      8.82      0.00
   -2   13    1    -10.40      0.00
   -1   13    1    -10.12      0.00
    0   13    1      9.65      0.00
    1   13    1     11.29      0.00
    2   13    1     -8.98      0.00
    3   13    1    -10.91      0.00
    4   13    1      7.27      0.00
    5   13    1      8.34      0.00
    6   13    1     -3.71      0.00
    7   13    1     -7.57      0.00
    8   13    1      2.84      0.00
    9   13    1      4.60      0.00
   10   13    1     -1.15      0.00
   -9   14    1      2.11      0.00
   -8   14    1     -0.92      0.00
   -7   14    1     -2.83      0.00
   -6   14    1     -1.10      0.00
   -5   14    1      3.45      0.00
   -4   14    1      3.90      0.00
   -3   14    1     -5.69      0.00
   -2   14    1     -6.91      0.00
   -1   14    1      8.45      0.00
    0   14    1      5.41      0.00
    1   14    1     -6.66      0.00
    2   14    1     -4.84      0.00
    3   14    1      3.79      0.00
    4   14    1      5.38      0.00
    5   14    1     -0.85      0.00
    6   14    1     -5.18      0.00
    7   14    1     -0.31      0.00
    8   14    1      4.62      0.00
    9   14    1     -0.12      0.00
   -9   15    1     -1.48      0.00
   -8   15    1      0.62      0.00
   -7   15    1      1.33      0.00
   -6   15    1     -0.52      0.00
   -5   15    1      0.16      0.00
   -4   15    1     -2.04      0.00
   -3   15    1      1.01      0.00
   -2   15    1      2.29      0.00
   -1   15    1     -2.65      0.00
    0   15    1      1.36      0.00
    1   15    1     -0.55      0.00
    2   15    1     -0.39      0.00
    3   15    1      0.84      0.00
    4   15    1     -0.14      0.00
    5   15    1      0.44      0.00
    6   15    1     -2.30      0.00
    7   15    1      0.37      0.00
    8   15    1      2.73      0.00
    9   15    1     -1.22      0.00
   -8   16    1      1.14      0.00
   -7   16    1     -2.30      0.00
   -6   16    1     -1.43      0.00
   -5   16    1      0.94      0.00
   -4   16    1      4.50      0.00
   -3   16    1     -1.25      0.00
   -2   16    1     -8.94      0.00
   -1   16    1      6.48      0.00
    0   16    1      6.12      0.00
    1   16    1     -7.57      0.00
    2   16    1     -1.57      0.00
    3   16    1      2.84      0.00
    4   16    1      3.04      0.00
    5   16    1     -1.32      0.00
    6   16    1     -3.94      0.00
    7   16    1      2.97      0.00
    8   16    1      1.21      0.00
   -7   17    1     -1.32      0.00
   -6   17    1      2.20      0.00
   -5   17    1      4.32      0.00
   -3   17    1     -6.98      0.00
   -2   17    1      6.88      0.00
   -1   17    1      6.46      0.00
    0   17    1     -5.96      0.00
    1   17    1     -7.49      0.00
    2   17    1      6.19      0.00
    3   17    1      5.59      0.00
    4   17    1     -4.00      0.00
    5   17    1     -4.35      0.00
    6   17    1      1.52      0.00
    7   17    1      2.70      0.00
   -6   18    1      2.47      0.00
   -5   18    1     -3.78      0.00
   -3   18    1      6.15      0.00
   -2   18    1      2.04      0.00
   -1   18    1     -3.21      0.00
    0   18    1     -4.67      0.00
    1   18    1      1.34      0.00
    2   18    1      8.77      0.00
    3   18    1     -4.47      0.00
    5   18    1      2.55      0.00
    6   18    1      2.24      0.00
   -5   19    1     -0.88      0.00
   -3   19    1      0.83      0.00
   -2   19    1     -2.25      0.00
   -1   19    1     -0.56      0.00
    0   19    1     -0.29      0.00
    1   19    1      3.30      0.00
    2   19    1     -0.25      0.00
    3   19    1     -3.92      0.00
    5   19    1      1.78      0.00
   -3   20    1      0.90      0.00
   -2   20    1     -0.55      0.00
   -1   20    1      0.26      0.00
    0   20    1     -0.28      0.00
    1   20    1      0.18      0.00
    2   20    1      1.07      0.00
    3   20    1     -1.59      0.00
  -13    0    2     -1.52      0.00
  -12    0    2      0.29      0.00
  -11    0    2      4.26      0.00
  -10    0    2     -0.09      0.00
   -9    0    2     -8.93      0.00
   -8    0    2      2.47      0.00
   -7    0    2     16.33      0.00
   -6    0    2     -5.98      0.00
   -5    0    2    -23.18      0.00
   -4    0    2     -4.98      0.00
   -3    0    2     68.85      0.00
   -2    0    2    -13.61      0.00
    2    0    2    -41.63      0.00
    3    0    2    -26.65      0.00
    4    0    2     -2.35      0.00
    5    0    2     34.20      0.00
    6    0    2     -0.46      0.00
    7    0    2    -19.86      0.00
    8    0    2     -1.53      0.00
    9    0    2      9.84      0.00
   10    0    2      3.01      0.00
   11    0    2     -4.76      0.00
   12    0    2     -2.85      0.00
   13    0    2      1.87      0.00
  -13    1    2      0.34      0.00
  -12    1    2      2.83      0.00
  -11    1    2     -0.44      0.00
  -10    1    2     -5.18      0.00
   -9    1    2      0.50      0.00
   -8    1    2     10.33      0.00
   -7    1    2     -3.29      0.00
   -6    1    2    -16.43      0.00
   -5    1    2      2.21      0.00
   -4    1    2     30.16      0.00
   -3    1    2     -0.47      0.00
   -2    1    2    -66.04      0.00
   -1    1    2     23.16      0.00
    1    1    2    -35.66      0.00
    2    1    2    -39.69      0.00
    3    1    2      8.10      0.00
    4    1    2     28.25      0.00
    5    1    2      0.43      0.00
    6    1    2    -21.05      0.00
    7    1    2     -0.67      0.00
    8    1    2     10.65      0.00
    9    1    2      2.07      0.00
   10    1    2     -5.68      0.00
   11    1    2     -2.52      0.00
   12    1    2      2.49      0.00
   13    1    2      1.29      0.00
  -13    2    2      1.04      0.00
  -12    2    2     -0.88      0.00
  -11    2    2     -2.23      0.00
  -10    2    2      0.34      0.00
   -9    2    2      3.76      0.00
   -8    2    2      0.20      0.00
   -7    2    2     -6.61      0.00
   -6    2    2     -0.69      0.00
   -5    2    2     11.76      0.00
   -4    2    2     -4.76      0.00
   -3    2    2     -2.78      0.00
   -2    2    2     -5.97      0.00
    0    2    2     37.76      0.00
    1    2    2    -32.75      0.00
    2    2    2    -13.14      0.00
    3    2    2     26.55      0.00
    4    2    2     -3.91      0.00
    5    2    2     -7.23      0.00
    6    2    2     -1.01      0.00
    7    2    2      3.85      0.00
    8    2    2      0.89      0.00
    9    2    2     -2.32      0.00
   10    2    2     -0.72      0.00
   11    2    2      1.83      0.00
   12    2    2      0.88      0.00
   13    2    2     -0.83      0.00
  -13    3    2     -0.82      0.00
  -12    3    2      0.51      0.00
  -11    3    2      0.93      0.00
  -10    3    2      0.00      0.00
   -9    3    2     -0.15      0.00
   -8    3    2      1.56      0.00
   -7    3    2     -2.72      0.00
   -6    3    2     -1.89      0.00
   -5    3    2      2.57      0.00
   -4    3    2      9.14      0.00
   -3    3    2     -2.86      0.00
   -2    3    2    -30.88      0.00
   -1    3    2     26.09      0.00
    0    3    2     27.97      0.00
    1    3    2    -37.26      0.00
    2    3    2     -1.45      0.00
    3    3    2      6.85      0.00
    4    3    2      7.92      0.00
    5    3    2      0.69      0.00
    6    3    2     -9.90      0.00
    7    3    2      0.09      0.00
    8    3    2      5.28      0.00
    9    3    2      1.43      0.00
   10    3    2     -2.18      0.00
   11    3    2     -1.01      0.00
   12    3    2      0.26      0.00
   13    3    2      0.12      0.00
  -13    4    2      1.47      0.00
  -12    4    2      0.60      0.00
  -11    4    2     -2.04      0.00
  -10    4    2     -1.46      0.00
   -9    4    2      5.27      0.00
   -8    4    2      0.01      0.00
   -7    4    2     -9.26      0.00
   -6    4    2      1.77      0.00
   -5    4    2     15.58      0.00
   -4    4    2     -5.48      0.00
   -3    4    2    -20.21      0.00
   -2    4    2     -0.04      0.00
   -1    4    2     31.61      0.00
    0    4    2      4.33      0.00
    1    4    2    -44.20      0.00
    2    4    2      2.85      0.00
    3    4    2     33.09      0.00
    4    4    2     -1.24      0.00
    5    4    2    -21.28      0.00
    6    4    2     -2.40      0.00
    7    4    2     13.26      0.00
    8    4    2      2.86      0.00
    9    4    2     -7.24      0.00
   10    4    2     -2.93      0.00
   11    4    2      3.74      0.00
   12    4    2      1.90      0.00
   13    4    2     -1.04      0.00
  -13    5    2      0.17      0.00
  -12    5    2     -2.57      0.00
  -11    5    2     -0.40      0.00
  -10    5    2      5.54      0.00
   -9    5    2      1.27      0.00
   -8    5    2    -10.44      0.00
   -7    5    2     -1.77      0.00
   -6    5    2     15.67      0.00
   -5    5    2      2.77      0.00
   -4    5    2    -21.67      0.00
   -3    5    2     -6.43      0.00
   -2    5    2     24.84      0.00
   -1    5    2     18.78      0.00
    0    5    2    -37.98      0.00
    1    5    2    -18.06      0.00
    2    5    2     42.27      0.00
    3    5    2      7.16      0.00
    4    5    2    -28.10      0.00
    5    5    2     -5.35      0.00
    6    5    2     16.98      0.00
    7    5    2      4.65      0.00
    8    5    2    -10.21      0.00
    9    5    2     -3.02      0.00
   10    5    2      5.81      0.00
   11    5    2      3.17      0.00
   12    5    2     -3.00      0.00
   13    5    2     -1.20      0.00
  -12    6    2      0.47      0.00
  -11    6    2      4.45      0.00
  -10    6    2     -0.74      0.00
   -9    6    2     -7.53      0.00
   -8    6    2     -0.84      0.00
   -7    6    2     12.09      0.00
   -6    6    2      3.95      0.00
   -5    6    2    -16.50      0.00
   -4    6    2    -12.01      0.00
   -3    6    2     28.05      0.00
   -2    6    2     12.96      0.00
   -1    6    2    -34.98      0.00
    0    6    2     -3.11      0.00
    1    6    2     22.11      0.00
    2    6    2      7.75      0.00
    3    6    2    -17.03      0.00
    4    6    2     -9.09      0.00
    5    6    2     14.37      0.00
    6    6    2      4.50      0.00
    7    6    2     -8.52      0.00
    8    6    2     -2.62      0.00
    9    6    2      5.63      0.00
   10    6    2      1.81      0.00
   11    6    2     -2.70      0.00
   12    6    2     -1.63      0.00
  -12    7    2      1.52      0.00
  -11    7    2     -1.52      0.00
  -10    7    2     -3.75      0.00
   -9    7    2      1.89      0.00
   -8    7    2      5.54      0.00
   -7    7    2      0.17      0.00
   -6    7    2     -9.45      0.00
   -5    7    2     -3.33      0.00
   -4    7    2     16.37      0.00
   -3    7    2      4.77      0.00
   -2    7    2    -24.14      0.00
   -1    7    2      6.74      0.00
    0    7    2     14.39      0.00
    1    7    2     -8.90      0.00
    2    7    2     -2.90      0.00
    3    7    2      0.69      0.00
    4    7    2      2.91      0.00
    5    7    2     -0.02      0.00
    6    7    2     -2.27      0.00
    7    7    2      0.02      0.00
    8    7    2      1.76      0.00
    9    7    2      0.45      0.00
   10    7    2     -1.90      0.00
   11    7    2      0.26      0.00
   12    7    2      0.16      0.00
  -12    8    2     -0.58      0.00
  -11    8    2      0.32      0.00
  -10    8    2      2.09      0.00
   -9    8    2     -0.78      0.00
   -8    8    2     -1.91      0.00
   -7    8    2     -0.45      0.00
   -6    8    2      3.14      0.00
   -5    8    2      4.69      0.00
   -4    8    2     -9.45      0.00
   -3    8    2     -0.66      0.00
   -2    8    2     12.24      0.00
   -1    8    2     -5.34      0.00
    0    8    2     -7.01      0.00
    1    8    2      0.45      0.00
    2    8    2      9.81      0.00
    3    8    2     -1.11      0.00
    4    8    2    -11.14      0.00
    5    8    2      6.18      0.00
    6    8    2      5.16      0.00
    7    8    2     -4.06      0.00
    8    8    2     -1.06      0.00
    9    8    2      0.80      0.00
   10    8    2      1.51      0.00
   11    8    2     -0.51      0.00
   12    8    2     -0.79      0.00
  -12    9    2      1.60      0.00
  -11    9    2      0.47      0.00
  -10    9    2     -3.57      0.00
   -9    9    2     -1.60      0.00
   -8    9    2      6.38      0.00
   -7    9    2      3.01      0.00
   -6    9    2     -6.34      0.00
   -5    9    2     -9.24      0.00
   -4    9    2     10.87      0.00
   -3    9    2     15.02      0.00
   -2    9    2    -21.81      0.00
   -1    9    2     -7.05      0.00
    0    9    2     17.23      0.00
    1    9    2      2.95      0.00
    2    9    2     -5.17      0.00
    3    9    2    -11.14      0.00
    4    9    2      7.96      0.00
    5    9    2      8.96      0.00
    6    9    2     -8.47      0.00
    7    9    2     -3.20      0.00
    8    9    2      4.27      0.00
    9    9    2      1.94      0.00
   10    9    2     -2.65      0.00
   11    9    2     -1.83      0.00
   12    9    2      1.30      0.00
  -11   10    2     -2.92      0.00
  -10   10    2      0.33      0.00
   -9   10    2      5.65      0.00
   -8   10    2      0.98      0.00
   -7   10    2    -10.62      0.00
   -6   10    2     -2.93      0.00
   -5   10    2     15.72      0.00
   -4   10    2      3.94      0.00
   -3   10    2    -19.74      0.00
   -2   10    2     -4.22      0.00
   -1   10    2     20.85      0.00
    0   10    2      5.09      0.00
    1   10    2    -19.13      0.00
    2   10    2     -2.97      0.00
    3   10    2     14.10      0.00
    4   10    2      2.47      0.00
    5   10    2     -8.92      0.00
    6   10    2     -2.99      0.00
    7   10    2      6.18      0.00
    8   10    2      3.11      0.00
    9   10    2     -5.23      0.00
   10   10    2     -1.99      0.00
   11   10    2      2.87      0.00
  -11   11    2      0.70      0.00
  -10   11    2      2.93      0.00
   -9   11    2     -1.67      0.00
   -8   11    2     -5.12      0.00
   -7   11    2      0.57      0.00
   -6   11    2     11.42      0.00
   -5   11    2     -2.65      0.00
   -4   11    2    -13.98      0.00
   -3   11    2      4.61      0.00
   -2   11    2     12.41      0.00
   -1   11    2      1.66      0.00
    0   11    2    -15.32      0.00
    1   11    2     -4.12      0.00
    2   11    2     19.30      0.00
    3   11    2     -2.52      0.00
    4   11    2    -11.92      0.00
    5   11    2      1.51      0.00
    6   11    2      5.68      0.00
    7   11    2      2.88      0.00
    8   11    2     -5.88      0.00
    9   11    2     -2.27      0.00
   10   11    2      3.50      0.00
   11   11    2      0.90      0.00
  -11   12    2      0.02      0.00
  -10   12    2     -1.30      0.00
   -9   12    2     -0.52      0.00
   -8   12    2      2.08      0.00
   -7   12    2      1.88      0.00
   -6   12    2     -2.26      0.00
   -5   12    2     -4.13      0.00
   -4   12    2      3.95      0.00
   -3   12    2      5.90      0.00
   -2   12    2     -4.05      0.00
   -1   12    2     -6.76      0.00
    0   12    2      2.02      0.00
    1   12    2      7.25      0.00
    2   12    2     -0.94      0.00
    3   12    2     -7.61      0.00
    4   12    2      1.30      0.00
    5   12    2      4.72      0.00
    6   12    2      0.93      0.00
    7   12    2     -3.25      0.00
    8   12    2     -1.78      0.00
    9   12    2      2.33      0.00
   10   12    2      0.79      0.00
  -10   13    2      1.83      0.00
   -9   13    2      0.79      0.00
   -8   13    2     -2.91      0.00
   -7   13    2     -0.37      0.00
   -6   13    2      2.81      0.00
   -5   13    2      1.41      0.00
   -4   13    2     -2.44      0.00
   -3   13    2     -2.69      0.00
   -2   13    2      0.17      0.00
   -1   13    2      5.38      0.00
    0   13    2     -2.91      0.00
    1   13    2     -4.05      0.00
    2   13    2      4.82      0.00
    3   13    2      0.77      0.00
    4   13    2     -2.41      0.00
    5   13    2      0.35      0.00
    6   13    2      1.51      0.00
    7   13    2     -0.78      0.00
    8   13    2     -1.40      0.00
    9   13    2      0.77      0.00
   10   13    2      0.40      0.00
   -9   14    2     -3.03      0.00
   -8   14    2      1.21      0.00
   -7   14    2      4.10      0.00
   -6   14    2      0.07      0.00
   -5   14    2     -5.29      0.00
   -4   14    2     -3.28      0.00
   -3   14    2      8.36      0.00
   -2   14    2      3.33      0.00
   -1   14    2    -10.20      0.00
    0   14    2     -1.77      0.00
    1   14    2      9.45      0.00
    2   14    2      2.32      0.00
    3   14    2     -8.68      0.00
    4   14    2     -2.76      0.00
    5   14    2      7.00      0.00
    6   14    2      1.73      0.00
    7   14    2     -5.93      0.00
    8   14    2      0.46      0.00
    9   14    2      2.74      0.00
   -9   15    2      0.78      0.00
   -8   15    2      2.00      0.00
   -7   15    2     -0.47      0.00
   -6   15    2     -4.67      0.00
   -5   15    2     -2.42      0.00
   -4   15    2      8.69      0.00
   -3   15    2      3.15      0.00
   -2   15    2    -13.54      0.00
   -1   15    2      0.79      0.00
    0   15    2     10.94      0.00
    1   15    2     -0.03      0.00
    2   15    2     -8.04      0.00
    3   15    2     -3.53      0.00
    4   15    2      7.81      0.00
    5   15    2      4.75      0.00
    6   15    2     -6.84      0.00
    7   15    2     -2.31      0.00
    8   15    2      4.43      0.00
    9   15    2      0.87      0.00
   -8   16    2     -0.21      0.00
   -7   16    2     -2.11      0.00
   -6   16    2     -0.97      0.00
   -5   16    2      6.16      0.00
   -4   16    2      0.01      0.00
   -3   16    2     -7.72      0.00
   -2   16    2      1.10      0.00
   -1   16    2      6.27      0.00
    0   16    2      1.41      0.00
    1   16    2     -7.14      0.00
    2   16    2     -2.14      0.00
    3   16    2      6.45      0.00
    4   16    2      2.30      0.00
    5   16    2     -3.85      0.00
    6   16    2     -3.67      0.00
    7   16    2      2.53      0.00
    8   16    2      2.51      0.00
   -7   17    2     -0.07      0.00
   -6   17    2      2.54      0.00
   -5   17    2     -1.39      0.00
   -4   17    2     -2.09      0.00
   -3   17    2      2.40      0.00
   -2   17    2     -1.01      0.00
   -1   17    2      1.08      0.00
    0   17    2     -0.16      0.00
    1   17    2     -3.92      0.00
    2   17    2      4.47      0.00
    3   17    2      0.67      0.00
    4   17    2     -2.04      0.00
    5   17    2     -0.58      0.00
    6   17    2     -0.49      0.00
    7   17    2      2.27      0.00
   -6   18    2     -1.18      0.00
   -5   18    2      1.19      0.00
   -3   18    2     -3.01      0.00
   -2   18    2     -0.30      0.00
   -1   18    2      3.58      0.00
    0   18    2     -0.32      0.00
    1   18    2     -3.18      0.00
    2   18    2      0.84      0.00
    3   18    2      1.75      0.00
    4   18    2     -0.07      0.00
    5   18    2     -1.92      0.00
    6   18    2      0.27      0.00
   -5   19    2      0.23      0.00
   -3   19    2      1.19      0.00
   -2   19    2      2.47      0.00
   -1   19    2      1.77      0.00
    0   19    2     -4.15      0.00
    1   19    2     -2.99      0.00
    2   19    2      6.99      0.00
    3   19    2      0.02      0.00
    5   19    2      0.01      0.00
   -3   20    2      2.66      0.00
   -2   20    2     -0.15      0.00
   -1   20    2     -2.27      0.00
    0   20    2     -2.53      0.00
    1   20    2      4.38      0.00
    2   20    2      1.96      0.00
    3   20    2     -4.83      0.00
  -13    1    3     -0.34      0.00
  -12    1    3     -1.44      0.00
  -11    1    3      0.83      0.00
  -10    1    3      2.79      0.00
   -9    1    3     -2.60      0.00
   -8    1    3     -3.40      0.00
   -7    1    3      5.31      0.00
   -6    1    3      3.73      0.00
   -5    1    3     -4.99      0.00
   -4    1    3    -18.44      0.00
   -3    1    3     33.43      0.00
   -2    1    3     14.81      0.00
   -1    1    3    -71.23      0.00
    0    1    3     36.35      0.00
    1    1    3     24.61      0.00
    2    1    3    -13.60      0.00
    3    1    3     -0.85      0.00
    4    1    3    -14.84      0.00
    5    1    3     13.21      0.00
    6    1    3      8.44      0.00
    7    1    3     -7.46      0.00
    8    1    3     -5.78      0.00
    9    1    3      2.81      0.00
   10    1    3      4.27      0.00
   11    1    3     -0.49      0.00
   12    1    3     -2.78      0.00
   13    1    3      0.20      0.00
  -13    2    3     -1.63      0.00
  -12    2    3      1.77      0.00
  -11    2    3      3.46      0.00
  -10    2    3     -2.56      0.00
   -9    2    3     -5.63      0.00
   -8    2    3      6.69      0.00
   -7    2    3      6.41      0.00
   -6    2    3     -9.93      0.00
   -5    2    3    -12.92      0.00
   -4    2    3     19.56      0.00
   -3    2    3     26.37      0.00
   -2    2    3    -53.43      0.00
   -1    2    3    -12.79      0.00
    0    2    3     62.72      0.00
    1    2    3     -6.76      0.00
    2    2    3    -25.50      0.00
    3    2    3    -13.56      0.00
    4    2    3     17.82      0.00
    5    2    3     17.95      0.00
    6    2    3    -15.04      0.00
    7    2    3    -11.35      0.00
    8    2    3      6.47      0.00
    9    2    3      8.31      0.00
   10    2    3     -2.40      0.00
   11    2    3     -5.58      0.00
   12    2    3      0.25      0.00
   13    2    3      2.13      0.00
  -13    3    3      1.40      0.00
  -12    3    3      2.44      0.00
  -11    3    3     -2.61      0.00
  -10    3    3     -5.25      0.00
   -9    3    3      5.16      0.00
   -8    3    3      7.75      0.00
   -7    3    3     -9.64      0.00
   -6    3    3    -11.59      0.00
   -5    3    3     14.94      0.00
   -4    3    3     15.03      0.00
   -3    3    3    -14.53      0.00
   -2    3    3    -32.05      0.00
   -1    3    3     22.59      0.00
    0    3    3     49.25      0.00
    1    3    3    -42.40      0.00
    2    3    3    -30.27      0.00
    3    3    3     30.87      0.00
    4    3    3     17.09      0.00
    5    3    3    -14.49      0.00
    6    3    3    -14.72      0.00
    7    3    3      7.44      0.00
    8    3    3      9.92      0.00
    9    3    3     -3.55      0.00
   10    3    3     -6.45      0.00
   11    3    3      1.29      0.00
   12    3    3      3.88      0.00
   13    3    3     -0.14      0.00
  -13    4    3      0.80      0.00
  -12    4    3     -1.83      0.00
  -11    4    3     -2.27      0.00
  -10    4    3      3.87      0.00
   -9    4    3      4.80      0.00
   -8    4    3     -6.09      0.00
   -7    4    3     -8.82      0.00
   -6    4    3      9.24      0.00
   -5    4    3     13.36      0.00
   -4    4    3     -9.31      0.00
   -3    4    3    -19.98      0.00
   -2    4    3      2.74      0.00
   -1    4    3     38.72      0.00
    0    4    3    -10.64      0.00
    1    4    3    -43.39      0.00
    2    4    3     23.29      0.00
    3    4    3     20.66      0.00
    4    4    3    -11.80      0.00
    5    4    3    -10.84      0.00
    6    4    3      3.55      0.00
    7    4    3      7.85      0.00
    8    4    3     -2.08      0.00
    9    4    3     -4.16      0.00
   10    4    3      1.31      0.00
   11    4    3      2.70      0.00
   12    4    3     -0.35      0.00
   13    4    3     -1.32      0.00
  -13    5    3     -0.23      0.00
  -12    5    3      0.22      0.00
  -11    5    3      2.58      0.00
  -10    5    3     -0.27      0.00
   -9    5    3     -2.97      0.00
   -8    5    3     -1.60      0.00
   -7    5    3      4.10      0.00
   -6    5    3      4.96      0.00
   -5    5    3     -4.48      0.00
   -4    5    3    -11.63      0.00
   -3    5    3      9.24      0.00
   -2    5    3      9.36      0.00
   -1    5    3     -9.81      0.00
    0    5    3     -0.38      0.00
    1    5    3     -4.16      0.00
    2    5    3      5.82      0.00
    3    5    3      2.99      0.00
    4    5    3     -3.47      0.00
    5    5    3     -1.48      0.00
    6    5    3     -0.49      0.00
    7    5    3      1.48      0.00
    8    5    3      0.76      0.00
    9    5    3     -0.20      0.00
   10    5    3     -1.12      0.00
   11    5    3      0.27      0.00
   12    5    3      0.61      0.00
   13    5    3     -0.20      0.00
  -12    6    3      0.07      0.00
  -11    6    3     -2.34      0.00
  -10    6    3     -0.92      0.00
   -9    6    3      4.18      0.00
   -8    6    3     -0.33      0.00
   -7    6    3     -4.39      0.00
   -6    6    3     -0.85      0.00
   -5    6    3      5.20      0.00
   -4    6    3      3.67      0.00
   -3    6    3     -9.93      0.00
   -2    6    3     -7.62      0.00
   -1    6    3     25.03      0.00
    0    6    3     -3.63      0.00
    1    6    3    -25.98      0.00
    2    6    3     12.32      0.00
    3    6    3     16.06      0.00
    4    6    3     -7.49      0.00
    5    6    3    -12.93      0.00
    6    6    3      4.59      0.00
    7    6    3      8.88      0.00
    8    6    3     -2.44      0.00
    9    6    3     -5.13      0.00
   10    6    3      0.39      0.00
   11    6    3      4.13      0.00
   12    6    3     -0.57      0.00
  -12    7    3     -1.86      0.00
  -11    7    3      1.66      0.00
  -10    7    3      4.59      0.00
   -9    7    3     -2.95      0.00
   -8    7    3     -7.24      0.00
   -7    7    3      3.68      0.00
   -6    7    3     12.43      0.00
   -5    7    3     -0.99      0.00
   -4    7    3    -25.07      0.00
   -3    7    3      7.15      0.00
   -2    7    3     32.70      0.00
   -1    7    3    -14.39      0.00
    0    7    3    -26.01      0.00
    1    7    3      6.56      0.00
    2    7    3     26.50      0.00
    3    7    3     -3.30      0.00
    4    7    3    -25.51      0.00
    5    7    3      5.89      0.00
    6    7    3     15.93      0.00
    7    7    3     -3.37      0.00
    8    7    3     -8.81      0.00
    9    7    3      0.73      0.00
   10    7    3      5.99      0.00
   11    7    3      0.28      0.00
   12    7    3     -3.11      0.00
  -12    8    3      1.61      0.00
  -11    8    3      2.30      0.00
  -10    8    3     -3.67      0.00
   -9    8    3     -4.81      0.00
   -8    8    3      5.52      0.00
   -7    8    3      9.74      0.00
   -6    8    3     -6.72      0.00
   -5    8    3    -18.84      0.00
   -4    8    3     11.32      0.00
   -3    8    3     28.07      0.00
   -2    8    3    -21.31      0.00
   -1    8    3    -20.69      0.00
    0    8    3     15.14      0.00
    1    8    3     15.33      0.00
    2    8    3     -2.32      0.00
    3    8    3    -19.96      0.00
    4    8    3      2.52      0.00
    5    8    3     15.45      0.00
    6    8    3     -2.50      0.00
    7    8    3     -9.17      0.00
    8    8    3      0.44      0.00
    9    8    3      6.19      0.00
   10    8    3     -0.18      0.00
   11    8    3     -3.64      0.00
   12    8    3     -0.35      0.00
  -12    9    3      0.44      0.00
  -11    9    3     -2.11      0.00
  -10    9    3     -0.78      0.00
   -9    9    3      3.12      0.00
   -8    9    3      3.97      0.00
   -7    9    3     -7.00      0.00
   -6    9    3     -7.06      0.00
   -5    9    3     12.43      0.00
   -4    9    3      7.19      0.00
   -3    9    3    -13.45      0.00
   -2    9    3     -7.60      0.00
   -1    9    3     11.24      0.00
    0    9    3     10.04      0.00
    1    9    3    -11.06      0.00
    2    9    3     -6.77      0.00
    3    9    3      7.85      0.00
    4    9    3      2.46      0.00
    5    9    3     -1.35      0.00
    6    9    3     -3.15      0.00
    7    9    3     -0.61      0.00
    8    9    3      4.51      0.00
    9    9    3     -0.85      0.00
   10    9    3     -2.55      0.00
   11    9    3      0.40      0.00
   12    9    3      0.97      0.00
  -11   10    3      0.91      0.00
  -10   10    3      1.05      0.00
   -9   10    3     -1.70      0.00
   -8   10    3     -1.31      0.00
   -7   10    3      0.47      0.00
   -6   10    3      6.30      0.00
   -5   10    3     -4.35      0.00
   -4   10    3     -7.42      0.00
   -3   10    3      8.95      0.00
   -2   10    3      1.72      0.00
   -1   10    3     -2.64      0.00
    0   10    3     -3.59      0.00
    1   10    3     -1.41      0.00
    2   10    3     11.03      0.00
    3   10    3     -6.54      0.00
    4   10    3     -5.24      0.00
    5   10    3      6.14      0.00
    6   10    3     -0.21      0.00
    7   10    3     -0.93      0.00
    8   10    3     -0.33      0.00
    9   10    3     -0.55      0.00
   10   10    3      0.70      0.00
   11   10    3     -0.37      0.00
  -11   11    3     -0.62      0.00
  -10   11    3     -2.51      0.00
   -9   11    3      1.07      0.00
   -8   11    3      3.99      0.00
   -7   11    3     -1.74      0.00
   -6   11    3     -6.26      0.00
   -5   11    3      0.91      0.00
   -4   11    3     10.05      0.00
   -3   11    3     -0.96      0.00
   -2   11    3    -11.74      0.00
   -1   11    3      1.17      0.00
    0   11    3     11.51      0.00
    1   11    3     -0.64      0.00
    2   11    3     -9.22      0.00
    3   11    3     -1.29      0.00
    4   11    3      8.37      0.00
    5   11    3      1.28      0.00
    6   11    3     -6.27      0.00
    7   11    3     -0.11      0.00
    8   11    3      3.84      0.00
    9   11    3     -0.48      0.00
   10   11    3     -2.04      0.00
   11   11    3      0.36      0.00
  -10   12    3      1.99      0.00
   -9   12    3      2.53      0.00
   -8   12    3     -2.99      0.00
   -7   12    3     -4.78      0.00
   -6   12    3      4.75      0.00
   -5   12    3      7.26      0.00
   -4   12    3     -4.55      0.00
   -3   12    3     -9.54      0.00
   -2   12    3      2.64      0.00
   -1   12    3     14.52      0.00
    0   12    3     -4.36      0.00
    1   12    3    -15.35      0.00
    2   12    3      7.67      0.00
    3   12    3      9.36      0.00
    4   12    3     -3.51      0.00
    5   12    3     -7.23      0.00
    6   12    3      0.49      0.00
    7   12    3      7.00      0.00
    8   12    3     -1.72      0.00
    9   12    3     -4.29      0.00
   10   12    3      0.95      0.00
  -10   13    3      0.77      0.00
   -9   13    3     -1.85      0.00
   -8   13    3     -1.67      0.00
   -7   13    3      2.48      0.00
   -6   13    3      5.02      0.00
   -5   13    3     -3.57      0.00
   -4   13    3     -8.15      0.00
   -3   13    3      5.93      0.00
   -2   13    3      9.46      0.00
   -1   13    3     -6.90      0.00
    0   13    3     -9.62      0.00
    1   13    3      5.66      0.00
    2   13    3     10.19      0.00
    3   13    3     -5.80      0.00
    4   13    3     -8.49      0.00
    5   13    3      2.75      0.00
    6   13    3      7.53      0.00
    7   13    3     -2.02      0.00
    8   13    3     -5.12      0.00
    9   13    3      1.62      0.00
   10   13    3      2.60      0.00
   -9   14    3      0.11      0.00
   -8   14    3     -0.43      0.00
   -7   14    3      2.76      0.00
   -6   14    3     -1.61      0.00
   -5   14    3     -4.96      0.00
   -4   14    3      3.90      0.00
   -3   14    3      5.35      0.00
   -2   14    3     -7.56      0.00
   -1   14    3     -2.14      0.00
    0   14    3      3.91      0.00
    1   14    3      2.96      0.00
    2   14    3     -1.18      0.00
    3   14    3     -5.47      0.00
    4   14    3      1.59      0.00
    5   14    3      5.88      0.00
    6   14    3     -0.42      0.00
    7   14    3     -4.61      0.00
    8   14    3      0.43      0.00
    9   14    3      2.79      0.00
   -9   15    3     -0.97      0.00
   -8   15    3      0.83      0.00
   -7   15    3      0.11      0.00
   -6   15    3     -1.53      0.00
   -5   15    3      2.72      0.00
   -4   15    3     -1.49      0.00
   -3   15    3     -1.99      0.00
   -2   15    3      2.63      0.00
   -1   15    3     -0.11      0.00
    0   15    3     -0.91      0.00
    1   15    3      0.14      0.00
    2   15    3      0.78      0.00
    3   15    3      0.03      0.00
    4   15    3     -1.25      0.00
    5   15    3      1.72      0.00
    6   15    3     -0.81      0.00
    7   15    3     -2.55      0.00
    8   15    3      2.17      0.00
    9   15    3      0.61      0.00
   -8   16    3      0.15      0.00
   -7   16    3      0.60      0.00
   -6   16    3      1.02      0.00
   -5   16    3     -4.59      0.00
   -4   16    3      0.53      0.00
   -3   16    3      7.08      0.00
   -2   16    3     -4.74      0.00
   -1   16    3     -4.08      0.00
    0   16    3      3.29      0.00
    1   16    3      2.83      0.00
    2   16    3      0.56      0.00
    3   16    3     -6.12      0.00
    4   16    3      1.01      0.00
    5   16    3      5.61      0.00
    6   16    3     -3.21      0.00
    7   16    3     -1.06      0.00
    8   16    3      1.79      0.00
   -7   17    3     -0.18      0.00
   -6   17    3     -4.13      0.00
   -5   17    3      2.02      0.00
   -4   17    3      5.40      0.00
   -3   17    3     -3.64      0.00
   -2   17    3     -5.71      0.00
   -1   17    3      2.98      0.00
    0   17    3      6.78      0.00
    1   17    3     -2.38      0.00
    2   17    3     -7.20      0.00
    3   17    3      1.66      0.00
    4   17    3      6.61      0.00
    5   17    3     -1.42      0.00
    6   17    3     -4.35      0.00
    7   17    3      0.87      0.00
   -6   18    3      2.06      0.00
   -5   18    3      3.11      0.00
   -4   18    3     -2.54      0.00
   -3   18    3     -2.64      0.00
   -2   18    3      0.11      0.00
   -1   18    3      6.42      0.00
    0   18    3     -0.65      0.00
    1   18    3     -8.77      0.00
    2   18    3      3.89      0.00
    3   18    3      5.46      0.00
    5   18    3     -3.65      0.00
    6   18    3     -0.18      0.00
   -5   19    3     -1.26      0.00
   -3   19    3      0.51      0.00
   -2   19    3      2.24      0.00
   -1   19    3      0.23      0.00
    0   19    3     -4.11      0.00
    1   19    3      0.53      0.00
    2   19    3      4.04      0.00
    3   19    3     -1.62      0.00
    5   19    3     -0.38      0.00
   -3   20    3      1.54      0.00
   -2   20    3     -1.23      0.00
   -1   20    3      0.45      0.00
    0   20    3      0.17      0.00
    1   20    3     -0.76      0.00
    2   20    3      1.61      0.00
    3   20    3     -0.08      0.00
  -13    0    4      0.38      0.00
  -12    0    4     -3.23      0.00
  -11    0    4     -1.46      0.00
  -10    0    4      6.02      0.00
   -9    0    4      1.24      0.00
   -8    0    4     -8.59      0.00
   -7    0    4     -1.00      0.00
   -6    0    4     10.80      0.00
   -5    0    4      6.97      0.00
   -4    0    4    -31.93      0.00
   -3    0    4     16.46      0.00
   -2    0    4     42.37      0.00
   -1    0    4    -58.43      0.00
    0    0    4      9.05      0.00
    1    0    4     17.67      0.00
    2    0    4     -1.60      0.00
    3    0    4     12.03      0.00
    4    0    4    -25.14      0.00
    5    0    4      1.97      0.00
    6    0    4     16.19      0.00
    7    0    4      0.01      0.00
    8    0    4     -9.12      0.00
    9    0    4     -2.93      0.00
   10    0    4      5.81      0.00
   11    0    4      3.41      0.00
   12    0    4     -3.84      0.00
   13    0    4     -1.02      0.00
  -13    1    4     -1.72      0.00
  -12    1    4     -0.32      0.00
  -11    1    4      4.06      0.00
  -10    1    4      1.02      0.00
   -9    1    4     -6.29      0.00
   -8    1    4     -0.31      0.00
   -7    1    4      8.71      0.00
   -6    1    4      1.58      0.00
   -5    1    4    -14.28      0.00
   -4    1    4     -1.88      0.00
   -3    1    4     29.99      0.00
   -2    1    4    -15.42      0.00
   -1    1    4    -28.42      0.00
    0    1    4     23.31      0.00
    1    1    4     11.62      0.00
    2    1    4     -3.56      0.00
    3    1    4    -16.53      0.00
    4    1    4     -1.19      0.00
    5    1    4     17.01      0.00
    6    1    4     -0.45      0.00
    7    1    4     -9.67      0.00
    8    1    4     -2.03      0.00
    9    1    4      5.99      0.00
   10    1    4      2.60      0.00
   11    1    4     -3.67      0.00
   12    1    4     -1.94      0.00
   13    1    4      1.50      0.00
  -13    2    4      0.28      0.00
  -12    2    4      1.69      0.00
  -11    2    4     -0.54      0.00
  -10    2    4     -2.96      0.00
   -9    2    4      0.63      0.00
   -8    2    4      4.78      0.00
   -7    2    4     -1.07      0.00
   -6    2    4     -7.97      0.00
   -5    2    4      2.52      0.00
   -4    2    4      4.25      0.00
   -3    2    4     11.89      0.00
   -2    2    4    -16.79      0.00
   -1    2    4    -25.18      0.00
    0    2    4     48.05      0.00
    1    2    4     -3.88      0.00
    2    2    4    -29.58      0.00
    3    2    4     11.64      0.00
    4    2    4      6.31      0.00
    5    2    4      1.51      0.00
    6    2    4     -4.98      0.00
    7    2    4     -1.69      0.00
    8    2    4      2.76      0.00
    9    2    4      1.07      0.00
   10    2    4     -1.39      0.00
   11    2    4     -0.60      0.00
   12    2    4      0.61      0.00
   13    2    4      0.34      0.00
  -13    3    4     -0.39      0.00
  -12    3    4     -0.98      0.00
  -11    3    4      0.30      0.00
  -10    3    4      2.34      0.00
   -9    3    4     -0.39      0.00
   -8    3    4     -1.99      0.00
   -7    3    4     -1.48      0.00
   -6    3    4      3.14      0.00
   -5    3    4      0.61      0.00
   -4    3    4     -1.20      0.00
   -3    3    4      4.67      0.00
   -2    3    4    -16.57      0.00
   -1    3    4      9.96      0.00
    0    3    4     18.09      0.00
    1    3    4    -23.83      0.00
    2    3    4      5.07      0.00
    3    3    4      3.64      0.00
    4    3    4     -3.30      0.00
    5    3    4      6.21      0.00
    6    3    4     -1.27      0.00
    7    3    4     -3.91      0.00
    8    3    4     -0.83      0.00
    9    3    4      3.22      0.00
   10    3    4      1.25      0.00
   11    3    4     -2.16      0.00
   12    3    4     -1.03      0.00
  -13    4    4     -0.60      0.00
  -12    4    4      2.09      0.00
  -11    4    4      2.64      0.00
  -10    4    4     -4.26      0.00
   -9    4    4     -2.80      0.00
   -8    4    4      5.32      0.00
   -7    4    4      3.14      0.00
   -6    4    4     -6.61      0.00
   -5    4    4     -4.67      0.00
   -4    4    4      7.45      0.00
   -3    4    4     11.92      0.00
   -2    4    4    -19.56      0.00
   -1    4    4    -10.87      0.00
    0    4    4     31.81      0.00
    1    4    4     -5.79      0.00
    2    4    4    -19.15      0.00
    3    4    4      1.79      0.00
    4    4    4     14.20      0.00
    5    4    4      3.01      0.00
    6    4    4    -13.23      0.00
    7    4    4     -3.32      0.00
    8    4    4      8.53      0.00
    9    4    4      3.11      0.00
   10    4    4     -5.27      0.00
   11    4    4     -2.49      0.00
   12    4    4      3.10      0.00
   13    4    4      0.91      0.00
  -13    5    4      1.57      0.00
  -12    5    4      1.03      0.00
  -11    5    4     -4.28      0.00
  -10    5    4     -2.19      0.00
   -9    5    4      7.79      0.00
   -8    5    4      2.11      0.00
   -7    5    4    -11.29      0.00
   -6    5    4     -4.75      0.00
   -5    5    4     16.77      0.00
   -4    5    4     11.51      0.00
   -3    5    4    -26.27      0.00
   -2    5    4    -20.44      0.00
   -1    5    4     44.22      0.00
    0    5    4     12.05      0.00
    1    5    4    -45.96      0.00
    2    5    4     -0.44      0.00
    3    5    4     28.34      0.00
    4    5    4      4.91      0.00
    5    5    4    -19.19      0.00
    6    5    4     -6.51      0.00
    7    5    4     13.05      0.00
    8    5    4      4.88      0.00
    9    5    4     -7.03      0.00
   10    5    4     -3.62      0.00
   11    5    4      4.16      0.00
   12    5    4      2.18      0.00
  -12    6    4     -2.12      0.00
  -11    6    4      0.35      0.00
  -10    6    4      5.24      0.00
   -9    6    4     -0.05      0.00
   -8    6    4     -8.61      0.00
   -7    6    4     -0.97      0.00
   -6    6    4     15.50      0.00
   -5    6    4      5.93      0.00
   -4    6    4    -29.28      0.00
   -3    6    4     -3.65      0.00
   -2    6    4     35.07      0.00
   -1    6    4     -0.52      0.00
    0    6    4    -26.05      0.00
    1    6    4     -9.96      0.00
    2    6    4     25.90      0.00
    3    6    4     10.32      0.00
    4    6    4    -20.69      0.00
    5    6    4     -6.34      0.00
    6    6    4     11.54      0.00
    7    6    4      5.47      0.00
    8    6    4     -6.45      0.00
    9    6    4     -3.90      0.00
   10    6    4      3.15      0.00
   11    6    4      2.82      0.00
   12    6    4     -1.32      0.00
  -12    7    4      0.75      0.00
  -11    7    4      1.72      0.00
  -10    7    4     -2.36      0.00
   -9    7    4     -2.78      0.00
   -8    7    4      1.80      0.00
   -7    7    4      7.11      0.00
   -6    7    4     -2.44      0.00
   -5    7    4    -14.49      0.00
   -4    7    4      5.93      0.00
   -3    7    4     19.06      0.00
   -2    7    4    -14.06      0.00
   -1    7    4     -7.03      0.00
    0    7    4      6.00      0.00
    1    7    4      1.84      0.00
    2    7    4      5.10      0.00
    3    7    4     -5.85      0.00
    4    7    4     -2.94      0.00
    5    7    4      2.35      0.00
    6    7    4      2.31      0.00
    7    7    4     -0.87      0.00
    8    7    4     -2.38      0.00
    9    7    4      0.84      0.00
   10    7    4      0.89      0.00
   11    7    4      0.45      0.00
   12    7    4     -0.97      0.00
  -12    8    4     -0.37      0.00
  -11    8    4     -1.91      0.00
  -10    8    4      1.47      0.00
   -9    8    4      2.29      0.00
   -8    8    4     -0.29      0.00
   -7    8    4     -4.99      0.00
   -6    8    4     -0.32      0.00
   -5    8    4     11.74      0.00
   -4    8    4     -5.02      0.00
   -3    8    4    -12.48      0.00
   -2    8    4     10.44      0.00
   -1    8    4      9.05      0.00
    0    8    4     -7.76      0.00
    1    8    4    -10.94      0.00
    2    8    4      8.60      0.00
    3    8    4     11.34      0.00
    4    8    4    -12.76      0.00
    5    8    4     -4.47      0.00
    6    8    4      8.13      0.00
    7    8    4      1.61      0.00
    8    8    4     -2.93      0.00
    9    8    4     -2.39      0.00
   10    8    4      2.34      0.00
   11    8    4      1.51      0.00
   12    8    4     -1.20      0.00
  -12    9    4     -0.56      0.00
  -11    9    4      2.18      0.00
  -10    9    4      1.93      0.00
   -9    9    4     -4.23      0.00
   -8    9    4     -2.89      0.00
   -7    9    4      6.23      0.00
   -6    9    4      7.47      0.00
   -5    9    4    -12.56      0.00
   -4    9    4    -10.57      0.00
   -3    9    4     22.11      0.00
   -2    9    4      5.16      0.00
   -1    9    4    -17.54      0.00
    0    9    4     -8.38      0.00
    1    9    4     11.17      0.00
    2    9    4     17.86      0.00
    3    9    4    -16.24      0.00
    4    9    4    -13.50      0.00
    5    9    4     13.91      0.00
    6    9    4      7.29      0.00
    7    9    4     -7.15      0.00
    8    9    4     -5.29      0.00
    9    9    4      3.79      0.00
   10    9    4      3.64      0.00
   11    9    4     -2.61      0.00
   12    9    4     -1.23      0.00
  -11   10    4      0.37      0.00
  -10   10    4     -2.95      0.00
   -9   10    4     -2.03      0.00
   -8   10    4      6.57      0.00
   -7   10    4      1.69      0.00
   -6   10    4    -10.55      0.00
   -5   10    4     -2.53      0.00
   -4   10    4     14.12      0.00
   -3   10    4      5.00      0.00
   -2   10    4    -17.72      0.00
   -1   10    4     -6.80      0.00
    0   10    4     18.01      0.00
    1   10    4      7.74      0.00
    2   10    4    -13.50      0.00
    3   10    4     -8.69      0.00
    4   10    4      9.50      0.00
    5   10    4      9.56      0.00
    6   10    4     -7.15      0.00
    7   10    4     -7.57      0.00
    8   10    4      5.47      0.00
    9   10    4      3.93      0.00
   10   10    4     -3.10      0.00
   11   10    4     -1.90      0.00
  -11   11    4     -0.89      0.00
  -10   11    4      0.25      0.00
   -9   11    4      2.09      0.00
   -8   11    4      1.17      0.00
   -7   11    4     -5.90      0.00
   -6   11    4      0.95      0.00
   -5   11    4      6.64      0.00
   -4   11    4     -0.13      0.00
   -3   11    4     -7.07      0.00
   -2   11    4     -4.41      0.00
   -1   11    4     12.69      0.00
    0   11    4      4.23      0.00
    1   11    4    -13.77      0.00
    2   11    4      1.37      0.00
    3   11    4      5.57      0.00
    4   11    4      1.89      0.00
    5   11    4     -3.01      0.00
    6   11    4     -5.32      0.00
    7   11    4      3.85      0.00
    8   11    4      3.38      0.00
    9   11    4     -3.27      0.00
   10   11    4     -1.46      0.00
   11   11    4      1.45      0.00
  -10   12    4     -0.22      0.00
   -9   12    4     -0.03      0.00
   -8   12    4     -0.70      0.00
   -7   12    4     -0.91      0.00
   -6   12    4      2.82      0.00
   -5   12    4     -0.83      0.00
   -4   12    4     -3.05      0.00
   -3   12    4      2.45      0.00
   -2   12    4      3.50      0.00
   -1   12    4     -2.53      0.00
    0   12    4     -2.47      0.00
    1   12    4      1.44      0.00
    2   12    4      2.68      0.00
    3   12    4     -3.10      0.00
    4   12    4     -1.12      0.00
    5   12    4      0.99      0.00
    6   12    4      0.80      0.00
    7   12    4      0.57      0.00
    8   12    4     -0.77      0.00
    9   12    4     -0.41      0.00
   10   12    4      0.96      0.00
  -10   13    4      0.09      0.00
   -9   13    4      1.05      0.00
   -8   13    4     -1.14      0.00
   -7   13    4      0.54      0.00
   -6   13    4     -0.82      0.00
   -5   13    4     -0.41      0.00
   -4   13    4      4.19      0.00
   -3   13    4     -0.82      0.00
   -2   13    4     -7.49      0.00
   -1   13    4      4.99      0.00
    0   13    4      4.82      0.00
    1   13    4     -6.14      0.00
    2   13    4     -2.23      0.00
    3   13    4      3.05      0.00
    4   13    4      3.67      0.00
    5   13    4     -1.88      0.00
    6   13    4     -2.40      0.00
    7   13    4      2.00      0.00
    8   13    4      0.75      0.00
    9   13    4     -0.86      0.00
   10   13    4     -0.53      0.00
   -9   14    4     -0.53      0.00
   -8   14    4     -0.14      0.00
   -7   14    4     -1.77      0.00
   -6   14    4      1.84      0.00
   -5   14    4      5.78      0.00
   -4   14    4     -5.88      0.00
   -3   14    4     -5.75      0.00
   -2   14    4      7.59      0.00
   -1   14    4      4.15      0.00
    0   14    4     -6.78      0.00
    1   14    4     -5.31      0.00
    2   14    4      7.68      0.00
    3   14    4      5.43      0.00
    4   14    4     -7.06      0.00
    5   14    4     -4.34      0.00
    6   14    4      5.04      0.00
    7   14    4      1.44      0.00
    8   14    4     -2.45      0.00
    9   14    4     -0.62      0.00
   -9   15    4     -0.14      0.00
   -8   15    4     -2.06      0.00
   -7   15    4      2.45      0.00
   -6   15    4      4.87      0.00
   -5   15    4     -7.14      0.00
   -4   15    4     -4.98      0.00
   -3   15    4      9.19      0.00
   -2   15    4      1.23      0.00
   -1   15    4     -5.78      0.00
    0   15    4     -3.98      0.00
    1   15    4      5.27      0.00
    2   15    4      7.78      0.00
    3   15    4     -7.95      0.00
    4   15    4     -6.45      0.00
    5   15    4      7.51      0.00
    6   15    4      3.58      0.00
    7   15    4     -3.95      0.00
    8   15    4     -1.42      0.00
    9   15    4      2.05      0.00
   -8   16    4      1.48      0.00
   -7   16    4      2.39      0.00
   -6   16    4     -5.38      0.00
   -5   16    4     -1.71      0.00
   -4   16    4      5.29      0.00
   -3   16    4      1.66      0.00
   -2   16    4     -4.28      0.00
   -1   16    4     -3.06      0.00
    0   16    4      4.82      0.00
    1   16    4      4.22      0.00
    2   16    4     -5.13      0.00
    3   16    4     -4.37      0.00
    4   16    4      3.90      0.00
    5   16    4      4.90      0.00
    6   16    4     -3.44      0.00
    7   16    4     -3.49      0.00
    8   16    4      2.26      0.00
   -7   17    4     -2.24      0.00
   -6   17    4      1.04      0.00
   -5   17    4      1.96      0.00
   -4   17    4     -0.25      0.00
   -3   17    4      0.06      0.00
   -2   17    4     -2.95      0.00
   -1   17    4      2.51      0.00
    0   17    4      2.21      0.00
    1   17    4     -4.07      0.00
    2   17    4      1.06      0.00
    3   17    4      0.35      0.00
    5   17    4      0.43      0.00
    6   17    4     -3.19      0.00
    7   17    4      0.91      0.00
   -6   18    4     -0.29      0.00
   -5   18    4     -1.42      0.00
   -4   18    4      0.66      0.00
   -3   18    4      0.13      0.00
   -2   18    4     -0.86      0.00
   -1   18    4     -1.07      0.00
    0   18    4      0.92      0.00
    1   18    4      1.89      0.00
    2   18    4     -1.76      0.00
    3   18    4     -1.94      0.00
    5   18    4     -0.47      0.00
    6   18    4     -1.03      0.00
   -5   19    4      1.65      0.00
   -3   19    4     -0.16      0.00
   -2   19    4     -3.99      0.00
   -1   19    4      3.61      0.00
    0   19    4      4.12      0.00
    1   19    4     -5.45      0.00
    2   19    4     -1.01      0.00
    3   19    4      3.81      0.00
   -2   20    4      1.66      0.00
   -1   20    4      3.62      0.00
    0   20    4     -4.03      0.00
    1   20    4     -2.46      0.00
    2   20    4      4.41      0.00
  -13    1    5      1.13      0.00
  -12    1    5     -0.44      0.00
  -11    1    5     -3.03      0.00
  -10    1    5      0.89      0.00
   -9    1    5      4.01      0.00
   -8    1    5     -0.67      0.00
   -7    1    5     -5.56      0.00
   -6    1    5     -1.35      0.00
   -5    1    5     11.95      0.00
   -4    1    5    -10.52      0.00
   -3    1    5      2.04      0.00
   -2    1    5     13.74      0.00
   -1    1    5    -30.94      0.00
    0    1    5     27.26      0.00
    1    1    5      3.15      0.00
    2    1    5    -22.08      0.00
    3    1    5     19.04      0.00
    4    1    5     -5.33      0.00
    5    1    5     -5.63      0.00
    6    1    5      3.91      0.00
    7    1    5      3.74      0.00
    8    1    5     -1.33      0.00
    9    1    5     -3.97      0.00
   10    1    5      0.85      0.00
   11    1    5      3.14      0.00
   12    1    5     -0.87      0.00
  -13    2    5     -0.82      0.00
  -12    2    5     -3.16      0.00
  -11    2    5      1.54      0.00
  -10    2    5      5.90      0.00
   -9    2    5     -2.36      0.00
   -8    2    5     -6.92      0.00
   -7    2    5      1.34      0.00
   -6    2    5     11.21      0.00
   -5    2    5     -2.22      0.00
   -4    2    5    -16.63      0.00
   -3    2    5     14.73      0.00
   -2    2    5      2.43      0.00
   -1    2    5     -7.90      0.00
    0    2    5      6.62      0.00
    1    2    5    -12.50      0.00
    2    2    5     12.98      0.00
    3    2    5      0.67      0.00
    4    2    5    -15.36      0.00
    5    2    5      8.08      0.00
    6    2    5      8.66      0.00
    7    2    5     -3.78      0.00
    8    2    5     -7.68      0.00
    9    2    5      2.10      0.00
   10    2    5      5.56      0.00
   11    2    5     -1.09      0.00
   12    2    5     -3.49      0.00
   13    2    5      0.49      0.00
  -13    3    5     -1.79      0.00
  -12    3    5      1.62      0.00
  -11    3    5      4.68      0.00
  -10    3    5     -3.30      0.00
   -9    3    5     -6.07      0.00
   -8    3    5      4.39      0.00
   -7    3    5      8.36      0.00
   -6    3    5     -5.56      0.00
   -5    3    5    -12.71      0.00
   -4    3    5      3.08      0.00
   -3    3    5     28.75      0.00
   -2    3    5    -16.05      0.00
   -1    3    5    -35.28      0.00
    0    3    5     33.96      0.00
    1    3    5     12.49      0.00
    2    3    5    -19.52      0.00
    3    3    5     -8.30      0.00
    4    3    5      7.08      0.00
    5    3    5     13.26      0.00
    6    3    5     -5.88      0.00
    7    3    5    -10.05      0.00
    8    3    5      2.91      0.00
    9    3    5      6.81      0.00
   10    3    5     -1.13      0.00
   11    3    5     -4.08      0.00
   12    3    5      0.60      0.00
  -13    4    5      0.64      0.00
  -12    4    5      1.73      0.00
  -11    4    5     -2.42      0.00
  -10    4    5     -2.79      0.00
   -9    4    5      4.31      0.00
   -8    4    5      4.16      0.00
   -7    4    5     -7.47      0.00
   -6    4    5     -7.29      0.00
   -5    4    5      9.93      0.00
   -4    4    5     14.74      0.00
   -3    4    5    -12.60      0.00
   -2    4    5    -30.14      0.00
   -1    4    5     27.90      0.00
    0    4    5     27.12      0.00
    1    4    5    -34.91      0.00
    2    4    5     -8.77      0.00
    3    4    5     16.36      0.00
    4    4    5      8.06      0.00
    5    4    5     -4.76      0.00
    6    4    5     -8.80      0.00
    7    4    5      2.85      0.00
    8    4    5      5.40      0.00
    9    4    5     -0.58      0.00
   10    4    5     -2.70      0.00
   11    4    5     -0.31      0.00
   12    4    5      1.38      0.00
   13    4    5      0.11      0.00
  -13    5    5     -0.11      0.00
  -12    5    5     -0.81      0.00
  -11    5    5      1.18      0.00
  -10    5    5      2.07      0.00
   -9    5    5     -1.01      0.00
   -8    5    5     -4.05      0.00
   -7    5    5      0.17      0.00
   -6    5    5      8.59      0.00
   -5    5    5      2.20      0.00
   -4    5    5    -17.32      0.00
   -3    5    5      2.77      0.00
   -2    5    5     15.79      0.00
   -1    5    5     -5.59      0.00
    0    5    5     -4.21      0.00
    1    5    5     -7.50      0.00
    2    5    5      8.97      0.00
    3    5    5      4.21      0.00
    4    5    5     -5.28      0.00
    5    5    5      0.32      0.00
    6    5    5     -0.52      0.00
    7    5    5      0.10      0.00
    8    5    5      0.46      0.00
    9    5    5      0.66      0.00
   10    5    5     -1.06      0.00
   11    5    5     -0.84      0.00
   12    5    5      1.11      0.00
  -12    6    5      1.87      0.00
  -11    6    5      0.43      0.00
  -10    6    5     -4.60      0.00
   -9    6    5      0.15      0.00
   -8    6    5      4.79      0.00
   -7    6    5      2.50      0.00
   -6    6    5     -8.05      0.00
   -5    6    5     -6.52      0.00
   -4    6    5     16.56      0.00
   -3    6    5      6.40      0.00
   -2    6    5    -28.55      0.00
   -1    6    5      9.00      0.00
    0    6    5     21.10      0.00
    1    6    5    -13.28      0.00
    2    6    5     -9.31      0.00
    3    6    5      4.40      0.00
    4    6    5     11.58      0.00
    5    6    5     -4.82      0.00
    6    6    5     -9.45      0.00
    7    6    5      3.39      0.00
    8    6    5      6.04      0.00
    9    6    5     -1.09      0.00
   10    6    5     -4.65      0.00
   11    6    5      1.23      0.00
   12    6    5      2.21      0.00
  -12    7    5     -0.23      0.00
  -11    7    5     -3.54      0.00
  -10    7    5      1.96      0.00
   -9    7    5      5.39      0.00
   -8    7    5     -1.30      0.00
   -7    7    5     -9.52      0.00
   -6    7    5      2.31      0.00
   -5    7    5     19.82      0.00
   -4    7    5     -9.63      0.00
   -3    7    5    -24.63      0.00
   -2    7    5     15.95      0.00
   -1    7    5     22.38      0.00
    0    7    5    -10.91      0.00
    1    7    5    -26.41      0.00
    2    7    5      9.01      0.00
    3    7    5     26.06      0.00
    4    7    5    -10.26      0.00
    5    7    5    -17.30      0.00
    6    7    5      5.22      0.00
    7    7    5     11.49      0.00
    8    7    5     -1.03      0.00
    9    7    5     -8.46      0.00
   10    7    5      0.42      0.00
   11    7    5      5.01      0.00
   12    7    5     -0.15      0.00
  -12    8    5     -1.30      0.00
  -11    8    5      1.63      0.00
  -10    8    5      3.18      0.00
   -9    8    5     -2.25      0.00
   -8    8    5     -6.31      0.00
   -7    8    5      4.89      0.00
   -6    8    5     11.13      0.00
   -5    8    5    -10.78      0.00
   -4    8    5    -15.70      0.00
   -3    8    5     18.34      0.00
   -2    8    5     11.27      0.00
   -1    8    5    -10.93      0.00
    0    8    5    -15.77      0.00
    1    8    5      2.98      0.00
    2    8    5     24.52      0.00
    3    8    5     -5.66      0.00
    4    8    5    -18.98      0.00
    5    8    5      3.30      0.00
    6    8    5     12.63      0.00
    7    8    5      0.03      0.00
    8    8    5     -9.22      0.00
    9    8    5     -0.54      0.00
   10    8    5      5.55      0.00
   11    8    5      0.48      0.00
   12    8    5     -2.47      0.00
  -12    9    5      0.65      0.00
  -11    9    5      0.39      0.00
  -10    9    5     -0.97      0.00
   -9    9    5     -2.94      0.00
   -8    9    5      3.53      0.00
   -7    9    5      2.98      0.00
   -6    9    5     -6.81      0.00
   -5    9    5     -1.63      0.00
   -4    9    5      6.43      0.00
   -3    9    5      3.83      0.00
   -2    9    5     -6.31      0.00
   -1    9    5     -6.03      0.00
    0    9    5      6.26      0.00
    1    9    5      5.92      0.00
    2    9    5     -2.52      0.00
    3    9    5     -3.70      0.00
    4    9    5     -3.09      0.00
    5    9    5      5.80      0.00
    6    9    5      2.90      0.00
    7    9    5     -5.87      0.00
    8    9    5     -0.72      0.00
    9    9    5      2.70      0.00
   10    9    5      0.85      0.00
   11    9    5     -1.55      0.00
  -11   10    5     -0.37      0.00
  -10   10    5      1.03      0.00
   -9   10    5      0.40      0.00
   -8   10    5     -0.02      0.00
   -7   10    5     -2.54      0.00
   -6   10    5      3.35      0.00
   -5   10    5      1.63      0.00
   -4   10    5     -5.86      0.00
   -3   10    5      2.46      0.00
   -2   10    5      1.71      0.00
   -1   10    5      2.16      0.00
    0   10    5     -2.92      0.00
    1   10    5     -5.27      0.00
    2   10    5     10.81      0.00
    3   10    5     -1.89      0.00
    4   10    5     -8.58      0.00
    5   10    5      4.03      0.00
    6   10    5      2.87      0.00
    7   10    5     -1.54      0.00
    8   10    5     -1.64      0.00
    9   10    5      0.07      0.00
   10   10    5      1.09      0.00
   11   10    5     -0.46      0.00
  -11   11    5      1.13      0.00
  -10   11    5      0.20      0.00
   -9   11    5     -2.54      0.00
   -8   11    5      0.08      0.00
   -7   11    5      2.57      0.00
   -6   11    5      0.53      0.00
   -5   11    5     -5.87      0.00
   -4   11    5     -0.58      0.00
   -3   11    5     10.35      0.00
   -2   11    5     -0.93      0.00
   -1   11    5    -11.83      0.00
    0   11    5      1.64      0.00
    1   11    5     11.77      0.00
    2   11    5      0.56      0.00
    3   11    5    -13.28      0.00
    4   11    5     -0.37      0.00
    5   11    5     11.45      0.00
    6   11    5     -0.13      0.00
    7   11    5     -7.58      0.00
    8   11    5      0.22      0.00
    9   11    5      3.96      0.00
   10   11    5      0.04      0.00
  -10   12    5     -1.35      0.00
   -9   12    5     -0.60      0.00
   -8   12    5      2.95      0.00
   -7   12    5      0.88      0.00
   -6   12    5     -5.23      0.00
   -5   12    5     -1.79      0.00
   -4   12    5      9.71      0.00
   -3   12    5      1.78      0.00
   -2   12    5    -15.00      0.00
   -1   12    5      2.83      0.00
    0   12    5     13.98      0.00
    1   12    5     -3.59      0.00
    2   12    5     -9.94      0.00
    3   12    5     -1.24      0.00
    4   12    5     11.12      0.00
    5   12    5      2.16      0.00
    6   12    5    -10.11      0.00
    7   12    5     -0.80      0.00
    8   12    5      6.24      0.00
    9   12    5     -0.03      0.00
   10   12    5     -2.73      0.00
  -10   13    5     -0.29      0.00
   -9   13    5      1.67      0.00
   -8   13    5      1.90      0.00
   -7   13    5     -6.13      0.00
   -6   13    5     -0.55      0.00
   -5   13    5      9.17      0.00
   -4   13    5     -0.85      0.00
   -3   13    5     -9.45      0.00
   -2   13    5      1.87      0.00
   -1   13    5      8.67      0.00
    0   13    5     -0.17      0.00
    1   13    5     -9.81      0.00
    2   13    5      0.79      0.00
    3   13    5      8.07      0.00
    4   13    5      0.49      0.00
    5   13    5     -7.97      0.00
    6   13    5     -0.98      0.00
    7   13    5      5.58      0.00
    8   13    5      0.57      0.00
    9   13    5     -2.79      0.00
   10   13    5      0.45      0.00
   -9   14    5      1.08      0.00
   -8   14    5     -4.54      0.00
   -7   14    5      0.66      0.00
   -6   14    5      6.70      0.00
   -5   14    5     -3.28      0.00
   -4   14    5     -5.19      0.00
   -3   14    5      3.48      0.00
   -2   14    5      1.23      0.00
   -1   14    5      0.90      0.00
    0   14    5     -3.83      0.00
    1   14    5     -1.90      0.00
    2   14    5      5.76      0.00
    3   14    5     -0.24      0.00
    4   14    5     -4.19      0.00
    5   14    5     -0.06      0.00
    6   14    5      3.86      0.00
    7   14    5      0.70      0.00
    8   14    5     -2.13      0.00
    9   14    5      0.15      0.00
   -9   15    5     -1.79      0.00
   -8   15    5      1.27      0.00
   -7   15    5      2.32      0.00
   -6   15    5     -3.75      0.00
   -5   15    5      0.72      0.00
   -4   15    5      2.05      0.00
   -3   15    5     -1.86      0.00
   -2   15    5     -0.04      0.00
   -1   15    5      0.66      0.00
    0   15    5      0.38      0.00
    1   15    5     -1.00      0.00
    2   15    5     -0.36      0.00
    3   15    5      2.29      0.00
    4   15    5     -1.60      0.00
    5   15    5      0.03      0.00
    6   15    5      1.30      0.00
    7   15    5     -1.62      0.00
    8   15    5     -0.09      0.00
   -8   16    5     -0.55      0.00
   -7   16    5     -2.53      0.00
   -6   16    5      4.49      0.00
   -5   16    5      1.02      0.00
   -4   16    5     -5.46      0.00
   -3   16    5      1.00      0.00
   -2   16    5      2.74      0.00
   -1   16    5      1.77      0.00
    0   16    5     -4.48      0.00
    1   16    5     -3.34      0.00
    2   16    5      8.68      0.00
    3   16    5     -0.50      0.00
    5   16    5      2.40      0.00
    6   16    5      1.61      0.00
    7   16    5     -0.66      0.00
    8   16    5     -0.26      0.00
   -7   17    5      3.61      0.00
   -6   17    5     -0.13      0.00
   -5   17    5     -5.66      0.00
   -4   17    5     -0.16      0.00
   -3   17    5      5.45      0.00
   -2   17    5      1.22      0.00
   -1   17    5     -7.20      0.00
    0   17    5     -1.58      0.00
    1   17    5      8.74      0.00
    2   17    5      0.53      0.00
    3   17    5     -8.15      0.00
    5   17    5      5.43      0.00
    6   17    5     -0.51      0.00
    7   17    5     -2.48      0.00
   -6   18    5     -2.81      0.00
   -5   18    5      0.73      0.00
   -4   18    5      3.88      0.00
   -3   18    5      2.17      0.00
   -2   18    5     -7.96      0.00
   -1   18    5      0.23      0.00
    0   18    5      8.31      0.00
    1   18    5     -2.11      0.00
    2   18    5     -4.43      0.00
    3   18    5     -0.30      0.00
    5   18    5      0.35      0.00
    6   18    5     -3.22      0.00
   -3   19    5     -3.37      0.00
   -2   19    5     -0.01      0.00
   -1   19    5      4.53      0.00
    0   19    5     -1.40      0.00
    1   19    5     -2.94      0.00
    2   19    5      1.04      0.00
    3   19    5      0.79      0.00
   -2   20    5     -0.49      0.00
   -1   20    5     -0.41      0.00
    0   20    5      0.62      0.00
    1   20    5     -0.43      0.00
    2   20    5     -0.03      0.00
  -13    0    6      1.95      0.00
  -12    0    6      1.50      0.00
  -11    0    6     -4.81      0.00
  -10    0    6     -2.38      0.00
   -9    0    6      5.97      0.00
   -8    0    6      4.74      0.00
   -7    0    6     -7.73      0.00
   -6    0    6    -11.03      0.00
   -5    0    6     15.04      0.00
   -4    0    6      2.46      0.00
   -3    0    6     -5.55      0.00
   -2    0    6      4.46      0.00
   -1    0    6    -28.65      0.00
    0    0    6     34.80      0.00
    1    0    6     12.15      0.00
    2    0    6    -37.86      0.00
    3    0    6     17.79      0.00
    4    0    6      7.51      0.00
    5    0    6     -7.55      0.00
    6    0    6     -3.71      0.00
    7    0    6      3.40      0.00
    8    0    6      4.88      0.00
    9    0    6     -4.25      0.00
   10    0    6     -3.35      0.00
   11    0    6      3.01      0.00
   12    0    6      1.14      0.00
  -13    1    6      0.54      0.00
  -12    1    6     -2.88      0.00
  -11    1    6     -1.28      0.00
  -10    1    6      4.59      0.00
   -9    1    6      1.79      0.00
   -8    1    6     -5.25      0.00
   -7    1    6     -4.89      0.00
   -6    1    6      7.97      0.00
   -5    1    6      7.78      0.00
   -4    1    6    -12.87      0.00
   -3    1    6     -1.98      0.00
   -2    1    6      6.32      0.00
   -1    1    6      3.98      0.00
    0    1    6      5.34      0.00
    1    1    6    -16.59      0.00
    2    1    6      3.99      0.00
    3    1    6     11.44      0.00
    4    1    6     -9.47      0.00
    5    1    6     -3.50      0.00
    6    1    6      4.72      0.00
    7    1    6      3.42      0.00
    8    1    6     -3.76      0.00
    9    1    6     -3.22      0.00
   10    1    6      2.86      0.00
   11    1    6      1.98      0.00
   12    1    6     -1.64      0.00
  -13    2    6     -0.83      0.00
  -12    2    6      0.17      0.00
  -11    2    6      1.71      0.00
  -10    2    6     -0.72      0.00
   -9    2    6     -2.04      0.00
   -8    2    6      1.12      0.00
   -7    2    6      3.25      0.00
   -6    2    6     -1.92      0.00
   -5    2    6     -2.95      0.00
   -4    2    6     -5.87      0.00
   -3    2    6     18.50      0.00
   -2    2    6      2.19      0.00
   -1    2    6    -35.14      0.00
    0    2    6     25.00      0.00
    1    2    6     11.69      0.00
    2    2    6    -19.02      0.00
    3    2    6      2.69      0.00
    4    2    6     -0.60      0.00
    5    2    6      4.03      0.00
    6    2    6      0.83      0.00
    7    2    6     -2.69      0.00
    8    2    6     -0.73      0.00
    9    2    6      1.35      0.00
   10    2    6      1.23      0.00
   11    2    6     -0.40      0.00
   12    2    6     -0.56      0.00
  -13    3    6      0.58      0.00
  -12    3    6     -0.65      0.00
  -11    3    6     -1.96      0.00
  -10    3    6      1.79      0.00
   -9    3    6      3.00      0.00
   -8    3    6     -0.59      0.00
   -7    3    6     -6.65      0.00
   -6    3    6      0.53      0.00
   -5    3    6      9.36      0.00
   -4    3    6      0.37      0.00
   -3    3    6     -5.76      0.00
   -2    3    6    -15.33      0.00
   -1    3    6     15.80      0.00
    0    3    6     20.40      0.00
    1    3    6    -31.05      0.00
    2    3    6     -1.89      0.00
    3    3    6     16.79      0.00
    4    3    6     -3.86      0.00
    5    3    6     -3.09      0.00
    6    3    6      1.46      0.00
    7    3    6      2.70      0.00
    8    3    6     -1.90      0.00
    9    3    6     -1.15      0.00
   10    3    6      1.75      0.00
   11    3    6      0.37      0.00
   12    3    6     -1.38      0.00
   13    3    6     -0.18      0.00
  -13    4    6     -1.11      0.00
  -12    4    6     -1.87      0.00
  -11    4    6      3.91      0.00
  -10    4    6      2.86      0.00
   -9    4    6     -4.54      0.00
   -8    4    6     -4.94      0.00
   -7    4    6      4.48      0.00
   -6    4    6      9.98      0.00
   -5    4    6     -5.91      0.00
   -4    4    6    -19.80      0.00
   -3    4    6     17.01      0.00
   -2    4    6     15.20      0.00
   -1    4    6    -21.70      0.00
    0    4    6     -1.24      0.00
    1    4    6      2.94      0.00
    2    4    6     10.37      0.00
    3    4    6     -3.90      0.00
    4    4    6    -10.62      0.00
    5    4    6      9.38      0.00
    6    4    6      4.97      0.00
    7    4    6     -6.78      0.00
    8    4    6     -4.27      0.00
    9    4    6      4.69      0.00
   10    4    6      2.47      0.00
   11    4    6     -2.95      0.00
   12    4    6     -0.94      0.00
  -12    5    6      2.43      0.00
  -11    5    6      2.19      0.00
  -10    5    6     -5.64      0.00
   -9    5    6     -2.16      0.00
   -8    5    6      6.06      0.00
   -7    5    6      4.75      0.00
   -6    5    6    -10.31      0.00
   -5    5    6     -9.57      0.00
   -4    5    6     20.20      0.00
   -3    5    6     11.83      0.00
   -2    5    6    -35.39      0.00
   -1    5    6      2.38      0.00
    0    5    6     29.75      0.00
    1    5    6     -7.75      0.00
    2    5    6    -13.47      0.00
    3    5    6     -3.98      0.00
    4    5    6     13.23      0.00
    5    5    6      6.13      0.00
    6    5    6    -11.61      0.00
    7    5    6     -5.10      0.00
    8    5    6      7.16      0.00
    9    5    6      4.75      0.00
   10    5    6     -4.10      0.00
   11    5    6     -2.77      0.00
   12    5    6      2.24      0.00
  -12    6    6      0.86      0.00
  -11    6    6     -2.68      0.00
  -10    6    6     -0.16      0.00
   -9    6    6      4.09      0.00
   -8    6    6      1.25      0.00
   -7    6    6     -7.63      0.00
   -6    6    6     -0.36      0.00
   -5    6    6     16.63      0.00
   -4    6    6     -5.67      0.00
   -3    6    6    -18.89      0.00
   -2    6    6      8.44      0.00
   -1    6    6     15.66      0.00
    0    6    6      0.50      0.00
    1    6    6    -21.93      0.00
    2    6    6     -0.65      0.00
    3    6    6     18.12      0.00
    4    6    6      0.76      0.00
    5    6    6    -10.14      0.00
    6    6    6     -4.62      0.00
    7    6    6      7.05      0.00
    8    6    6      4.73      0.00
    9    6    6     -4.07      0.00
   10    6    6     -3.54      0.00
   11    6    6      1.93      0.00
   12    6    6      1.91      0.00
  -12    7    6     -0.42      0.00
  -11    7    6      1.16      0.00
  -10    7    6      0.56      0.00
   -9    7    6     -0.54      0.00
   -8    7    6     -2.96      0.00
   -7    7    6      3.36      0.00
   -6    7    6      5.66      0.00
   -5    7    6     -9.07      0.00
   -4    7    6     -5.33      0.00
   -3    7    6     14.64      0.00
   -2    7    6     -3.67      0.00
   -1    7    6     -3.83      0.00
    0    7    6     -0.40      0.00
    1    7    6     -4.41      0.00
    2    7    6      9.30      0.00
    3    7    6     -0.50      0.00
    4    7    6     -3.12      0.00
    5    7    6     -1.98      0.00
    6    7    6      1.16      0.00
    7    7    6      3.09      0.00
    8    7    6     -1.28      0.00
    9    7    6     -1.62      0.00
   10    7    6     -0.31      0.00
   11    7    6      1.55      0.00
   12    7    6     -0.03      0.00
  -12    8    6      1.24      0.00
  -11    8    6     -1.09      0.00
  -10    8    6     -1.22      0.00
   -9    8    6      0.19      0.00
   -8    8    6      4.13      0.00
   -7    8    6     -1.42      0.00
   -6    8    6     -7.46      0.00
   -5    8    6      6.51      0.00
   -4    8    6      6.95      0.00
   -3    8    6     -9.41      0.00
   -2    8    6     -5.46      0.00
   -1    8    6      8.76      0.00
    0    8    6      6.54      0.00
    1    8    6     -9.78      0.00
    2    8    6     -6.06      0.00
    3    8    6     12.81      0.00
    4    8    6      0.68      0.00
    5    8    6     -8.35      0.00
    6    8    6     -0.27      0.00
    7    8    6      3.85      0.00
    8    8    6      2.32      0.00
    9    8    6     -4.01      0.00
   10    8    6     -0.87      0.00
   11    8    6      2.07      0.00
   12    8    6      0.28      0.00
  -11    9    6     -1.48      0.00
  -10    9    6      2.06      0.00
   -9    9    6      3.20      0.00
   -8    9    6     -3.09      0.00
   -7    9    6     -5.10      0.00
   -6    9    6      6.90      0.00
   -5    9    6      5.12      0.00
   -4    9    6    -11.97      0.00
   -3    9    6     -2.00      0.00
   -2    9    6      9.48      0.00
   -1    9    6      8.03      0.00
    0    9    6    -11.38      0.00
    1    9    6    -14.00      0.00
    2    9    6     18.90      0.00
    3    9    6      9.32      0.00
    4    9    6    -16.52      0.00
    5    9    6     -5.96      0.00
    6    9    6      9.45      0.00
    7    9    6      5.96      0.00
    8    9    6     -6.13      0.00
    9    9    6     -4.55      0.00
   10    9    6      3.92      0.00
   11    9    6      1.64      0.00
  -11   10    6      0.97      0.00
  -10   10    6      2.84      0.00
   -9   10    6     -3.40      0.00
   -8   10    6     -3.74      0.00
   -7   10    6      3.88      0.00
   -6   10    6      4.08      0.00
   -5   10    6     -5.25      0.00
   -4   10    6     -7.17      0.00
   -3   10    6     10.10      0.00
   -2   10    6      7.52      0.00
   -1   10    6    -12.00      0.00
    0   10    6     -7.84      0.00
    1   10    6     10.95      0.00
    2   10    6     11.27      0.00
    3   10    6    -10.09      0.00
    4   10    6    -12.26      0.00
    5   10    6      9.80      0.00
    6   10    6      9.56      0.00
    7   10    6     -6.97      0.00
    8   10    6     -6.03      0.00
    9   10    6      3.53      0.00
   10   10    6      3.32      0.00
   11   10    6     -1.79      0.00
  -11   11    6      1.16      0.00
  -10   11    6     -0.92      0.00
   -9   11    6     -3.33      0.00
   -8   11    6      2.93      0.00
   -7   11    6      3.92      0.00
   -6   11    6     -3.16      0.00
   -5   11    6     -5.39      0.00
   -4   11    6      4.11      0.00
   -3   11    6      8.69      0.00
   -2   11    6     -9.27      0.00
   -1   11    6     -4.61      0.00
    0   11    6      7.68      0.00
    1   11    6      3.25      0.00
    2   11    6     -0.90      0.00
    3   11    6     -8.17      0.00
    4   11    6      1.43      0.00
    5   11    6      9.00      0.00
    6   11    6     -3.33      0.00
    7   11    6     -6.02      0.00
    8   11    6      2.03      0.00
    9   11    6      2.76      0.00
   10   11    6     -1.09      0.00
  -10   12    6     -0.74      0.00
   -9   12    6      1.06      0.00
   -8   12    6      2.99      0.00
   -7   12    6     -4.40      0.00
   -6   12    6     -1.61      0.00
   -5   12    6      4.26      0.00
   -4   12    6      0.08      0.00
   -3   12    6     -1.67      0.00
   -2   12    6     -0.37      0.00
   -1   12    6      0.12      0.00
    0   12    6      2.05      0.00
    1   12    6      0.14      0.00
    2   12    6     -0.03      0.00
    3   12    6     -3.16      0.00
    4   12    6      1.01      0.00
    5   12    6      2.57      0.00
    6   12    6     -2.00      0.00
    7   12    6     -1.50      0.00
    8   12    6      0.92      0.00
    9   12    6      0.82      0.00
   10   12    6     -0.16      0.00
  -10   13    6      0.87      0.00
   -9   13    6      0.16      0.00
   -8   13    6     -3.33      0.00
   -7   13    6      2.06      0.00
   -6   13    6      3.32      0.00
   -5   13    6     -5.95      0.00
   -4   13    6      0.17      0.00
   -3   13    6      7.34      0.00
   -2   13    6     -5.68      0.00
   -1   13    6     -2.54      0.00
    0   13    6      4.45      0.00
    1   13    6      1.96      0.00
    2   13    6     -2.75      0.00
    3   13    6     -5.58      0.00
    4   13    6      5.01      0.00
    5   13    6      4.12      0.00
    6   13    6     -3.81      0.00
    7   13    6     -2.41      0.00
    8   13    6      2.54      0.00
    9   13    6      1.39      0.00
   10   13    6     -0.86      0.00
   -9   14    6     -1.65      0.00
   -8   14    6      4.06      0.00
   -7   14    6     -0.19      0.00
   -6   14    6     -7.69      0.00
   -5   14    6      3.91      0.00
   -4   14    6      8.24      0.00
   -3   14    6     -5.15      0.00
   -2   14    6     -6.93      0.00
   -1   14    6      4.42      0.00
    0   14    6      7.80      0.00
    1   14    6     -5.50      0.00
    2   14    6     -8.07      0.00
    3   14    6      6.27      0.00
    4   14    6      6.73      0.00
    5   14    6     -5.03      0.00
    6   14    6     -4.87      0.00
    7   14    6      2.56      0.00
    8   14    6      2.97      0.00
    9   14    6     -1.18      0.00
   -9   15    6      2.18      0.00
   -8   15    6     -1.82      0.00
   -7   15    6     -5.97      0.00
   -6   15    6      6.37      0.00
   -5   15    6      6.04      0.00
   -4   15    6     -6.16      0.00
   -3   15    6     -5.68      0.00
   -2   15    6      2.31      0.00
   -1   15    6      9.36      0.00
    0   15    6     -4.37      0.00
    1   15    6    -10.74      0.00
    2   15    6      7.42      0.00
    3   15    6      7.74      0.00
    4   15    6     -5.75      0.00
    5   15    6     -5.41      0.00
    6   15    6      3.31      0.00
    7   15    6      3.71      0.00
    8   15    6     -1.36      0.00
   -8   16    6     -1.80      0.00
   -7   16    6      4.48      0.00
   -6   16    6      2.28      0.00
   -5   16    6     -4.79      0.00
   -4   16    6     -3.98      0.00
   -3   16    6      3.08      0.00
   -2   16    6      5.82      0.00
   -1   16    6     -3.72      0.00
    0   16    6     -6.46      0.00
    1   16    6      4.86      0.00
    2   16    6      4.97      0.00
    3   16    6     -2.88      0.00
    5   16    6      3.18      0.00
    6   16    6      3.97      0.00
    7   16    6     -2.32      0.00
    8   16    6     -1.22      0.00
   -7   17    6     -0.90      0.00
   -6   17    6     -1.46      0.00
   -5   17    6     -0.25      0.00
   -4   17    6      1.47      0.00
   -3   17    6      2.81      0.00
   -2   17    6     -3.80      0.00
   -1   17    6     -0.56      0.00
    0   17    6      3.32      0.00
    1   17    6     -1.75      0.00
    2   17    6      1.24      0.00
    3   17    6     -1.62      0.00
    5   17    6      2.90      0.00
    6   17    6     -1.40      0.00
    7   17    6     -1.27      0.00
   -6   18    6      1.70      0.00
   -5   18    6     -0.40      0.00
   -3   18    6     -0.86      0.00
   -2   18    6      2.71      0.00
   -1   18    6      0.16      0.00
    0   18    6     -4.22      0.00
    1   18    6      1.95      0.00
    2   18    6      3.03      0.00
    3   18    6     -2.89      0.00
    5   18    6      0.52      0.00
    6   18    6      0.12      0.00
   -3   19    6      5.04      0.00
   -2   19    6     -3.14      0.00
   -1   19    6     -4.28      0.00
    0   19    6      3.99      0.00
    1   19    6      2.62      0.00
    2   19    6     -2.02      0.00
    3   19    6     -2.36      0.00
   -2   20    6     -3.47      0.00
   -1   20    6      3.48      0.00
    0   20    6      2.51      0.00
    1   20    6     -2.85      0.00
    2   20    6     -0.90      0.00
  -13    1    7      0.25      0.00
  -12    1    7      2.14      0.00
  -11    1    7     -0.80      0.00
  -10    1    7     -3.71      0.00
   -9    1    7      0.59      0.00
   -8    1    7      5.52      0.00
   -7    1    7      1.31      0.00
   -6    1    7    -10.76      0.00
   -5    1    7      0.92      0.00
   -4    1    7      3.83      0.00
   -3    1    7     11.09      0.00
   -2    1    7      0.87      0.00
   -1    1    7    -39.28      0.00
    0    1    7     27.92      0.00
    1    1    7     26.80      0.00
    2    1    7    -32.72      0.00
    3    1    7      0.28      0.00
    4    1    7      8.95      0.00
    5    1    7      2.76      0.00
    6    1    7     -4.26      0.00
    7    1    7     -3.25      0.00
    8    1    7      4.24      0.00
    9    1    7      0.65      0.00
   10    1    7     -2.18      0.00
   11    1    7     -0.11      0.00
   12    1    7      0.93      0.00
  -13    2    7      1.78      0.00
  -12    2    7     -0.94      0.00
  -11    2    7     -4.63      0.00
  -10    2    7      1.85      0.00
   -9    2    7      5.82      0.00
   -8    2    7      0.52      0.00
   -7    2    7    -10.85      0.00
   -6    2    7     -2.18      0.00
   -5    2    7     16.34      0.00
   -4    2    7      1.69      0.00
   -3    2    7    -12.29      0.00
   -2    2    7    -14.06      0.00
   -1    2    7     14.53      0.00
    0    2    7     28.47      0.00
    1    2    7    -28.27      0.00
    2    2    7    -15.86      0.00
    3    2    7     22.61      0.00
    4    2    7      2.62      0.00
    5    2    7     -9.58      0.00
    6    2    7     -2.98      0.00
    7    2    7      7.04      0.00
    8    2    7      1.61      0.00
    9    2    7     -5.09      0.00
   10    2    7     -0.34      0.00
   11    2    7      2.51      0.00
   12    2    7     -0.13      0.00
   13    2    7     -0.91      0.00
  -13    3    7     -0.63      0.00
  -12    3    7     -3.05      0.00
  -11    3    7      1.82      0.00
  -10    3    7      4.42      0.00
   -9    3    7     -1.75      0.00
   -8    3    7     -5.67      0.00
   -7    3    7      0.17      0.00
   -6    3    7     10.15      0.00
   -5    3    7      1.27      0.00
   -4    3    7    -21.32      0.00
   -3    3    7     10.34      0.00
   -2    3    7     18.42      0.00
   -1    3    7    -18.99      0.00
    0    3    7      3.33      0.00
    1    3    7     -3.63      0.00
    2    3    7      2.98      0.00
    3    3    7      8.33      0.00
    4    3    7    -12.11      0.00
    5    3    7      0.02      0.00
    6    3    7      7.82      0.00
    7    3    7      0.19      0.00
    8    3    7     -6.01      0.00
    9    3    7     -0.25      0.00
   10    3    7      3.93      0.00
   11    3    7      0.27      0.00
   12    3    7     -1.64      0.00
  -13    4    7     -0.66      0.00
  -12    4    7      0.64      0.00
  -11    4    7      1.90      0.00
  -10    4    7     -1.64      0.00
   -9    4    7     -1.73      0.00
   -8    4    7      2.42      0.00
   -7    4    7      1.93      0.00
   -6    4    7     -4.26      0.00
   -5    4    7     -4.42      0.00
   -4    4    7      9.47      0.00
   -3    4    7      8.55      0.00
   -2    4    7    -24.62      0.00
   -1    4    7      3.19      0.00
    0    4    7     23.35      0.00
    1    4    7    -14.77      0.00
    2    4    7     -5.61      0.00
    3    4    7      3.57      0.00
    4    4    7      1.26      0.00
    5    4    7      4.30      0.00
    6    4    7     -1.82      0.00
    7    4    7     -3.49      0.00
    8    4    7      0.41      0.00
    9    4    7      3.19      0.00
   10    4    7      0.53      0.00
   11    4    7     -1.86      0.00
   12    4    7     -0.23      0.00
  -12    5    7     -0.61      0.00
  -11    5    7     -0.12      0.00
  -10    5    7      1.48      0.00
   -9    5    7      0.93      0.00
   -8    5    7     -1.90      0.00
   -7    5    7     -4.49      0.00
   -6    5    7      5.31      0.00
   -5    5    7      9.95      0.00
   -4    5    7    -14.09      0.00
   -3    5    7     -7.63      0.00
   -2    5    7     14.97      0.00
   -1    5    7      2.47      0.00
    0    5    7     -3.47      0.00
    1    5    7    -13.54      0.00
    2    5    7      7.89      0.00
    3    5    7      9.57      0.00
    4    5    7     -7.39      0.00
    5    5    7     -0.87      0.00
    6    5    7      1.43      0.00
    7    5    7      0.51      0.00
    8    5    7     -0.92      0.00
    9    5    7      0.45      0.00
   10    5    7      0.37      0.00
   11    5    7     -0.83      0.00
   12    5    7      0.07      0.00
  -12    6    7     -0.37      0.00
  -11    6    7      3.25      0.00
  -10    6    7     -0.94      0.00
   -9    6    7     -3.45      0.00
   -8    6    7     -2.18      0.00
   -7    6    7      7.53      0.00
   -6    6    7      4.00      0.00
   -5    6    7    -15.34      0.00
   -4    6    7     -1.12      0.00
   -3    6    7     22.51      0.00
   -2    6    7    -10.80      0.00
   -1    6    7    -11.03      0.00
    0    6    7      7.82      0.00
    1    6    7      2.92      0.00
    2    6    7      5.13      0.00
    3    6    7    -10.82      0.00
    4    6    7      0.26      0.00
    5    6    7      8.19      0.00
    6    6    7     -2.03      0.00
    7    6    7     -5.36      0.00
    8    6    7      0.45      0.00
    9    6    7      5.10      0.00
   10    6    7     -1.18      0.00
   11    6    7     -2.35      0.00
   12    6    7      0.72      0.00
  -12    7    7      2.19      0.00
  -11    7    7     -0.38      0.00
  -10    7    7     -3.25      0.00
   -9    7    7     -0.80      0.00
   -8    7    7      6.96      0.00
   -7    7    7      0.67      0.00
   -6    7    7    -10.51      0.00
   -5    7    7      4.64      0.00
   -4    7    7     10.94      0.00
   -3    7    7     -6.98      0.00
   -2    7    7     -9.94      0.00
   -1    7    7      5.70      0.00
    0    7    7     13.72      0.00
    1    7    7     -7.39      0.00
    2    7    7    -14.46      0.00
    3    7    7      7.49      0.00
    4    7    7     10.18      0.00
    5    7    7     -3.86      0.00
    6    7    7     -9.10      0.00
    7    7    7      1.05      0.00
    8    7    7      8.59      0.00
    9    7    7     -1.21      0.00
   10    7    7     -5.35      0.00
   11    7    7      0.66      0.00
   12    7    7      2.28      0.00
  -12    8    7     -0.04      0.00
  -11    8    7     -1.84      0.00
  -10    8    7     -0.15      0.00
   -9    8    7      4.81      0.00
   -8    8    7     -0.08      0.00
   -7    8    7     -5.90      0.00
   -6    8    7      2.49      0.00
   -5    8    7      5.06      0.00
   -4    8    7     -4.42      0.00
   -3    8    7     -2.04      0.00
   -2    8    7     -1.07      0.00
   -1    8    7      9.31      0.00
    0    8    7     -0.41      0.00
    1    8    7    -17.02      0.00
    2    8    7      6.93      0.00
    3    8    7     12.29      0.00
    4    8    7     -3.57      0.00
    5    8    7    -10.09      0.00
    6    8    7      0.50      0.00
    7    8    7      8.99      0.00
    8    8    7     -0.13      0.00
    9    8    7     -6.09      0.00
   10    8    7     -0.14      0.00
   11    8    7      3.19      0.00
   12    8    7     -0.18      0.00
  -11    9    7     -0.06      0.00
  -10    9    7      2.71      0.00
   -9    9    7     -1.09      0.00
   -8    9    7     -2.81      0.00
   -7    9    7      0.43      0.00
   -6    9    7      1.58      0.00
   -5    9    7      1.27      0.00
   -4    9    7     -3.50      0.00
   -3    9    7     -0.84      0.00
   -2    9    7      4.05      0.00
   -1    9    7     -0.39      0.00
    0    9    7     -3.57      0.00
    1    9    7     -1.43      0.00
    2    9    7      5.27      0.00
    3    9    7      4.59      0.00
    4    9    7     -7.44      0.00
    5    9    7     -2.88      0.00
    6    9    7      6.45      0.00
    7    9    7      0.82      0.00
    8    9    7     -2.97      0.00
    9    9    7     -1.74      0.00
   10    9    7      2.17      0.00
   11    9    7      0.61      0.00
  -11   10    7      0.28      0.00
  -10   10    7     -0.65      0.00
   -9   10    7     -1.03      0.00
   -8   10    7      1.53      0.00
   -7   10    7      0.27      0.00
   -6   10    7     -0.65      0.00
   -5   10    7      0.28      0.00
   -4   10    7     -1.48      0.00
   -3   10    7      2.11      0.00
   -2   10    7     -2.37      0.00
   -1   10    7      3.16      0.00
    0   10    7      0.99      0.00
    1   10    7     -7.10      0.00
    2   10    7      6.47      0.00
    3   10    7      3.97      0.00
    4   10    7     -7.24      0.00
    5   10    7     -1.07      0.00
    6   10    7      3.05      0.00
    7   10    7      1.46      0.00
    8   10    7     -1.49      0.00
    9   10    7     -1.84      0.00
   10   10    7      1.18      0.00
   11   10    7      0.14      0.00
  -11   11    7     -1.19      0.00
  -10   11    7      1.47      0.00
   -9   11    7      1.77      0.00
   -8   11    7     -1.21      0.00
   -7   11    7     -4.50      0.00
   -6   11    7      3.32      0.00
   -5   11    7      4.96      0.00
   -4   11    7     -7.57      0.00
   -3   11    7     -1.57      0.00
   -2   11    7      8.36      0.00
   -1   11    7      0.15      0.00
    0   11    7     -7.94      0.00
    1   11    7     -0.49      0.00
    2   11    7     11.51      0.00
    3   11    7     -1.62      0.00
    4   11    7    -11.54      0.00
    5   11    7      2.91      0.00
    6   11    7      8.13      0.00
    7   11    7     -1.27      0.00
    8   11    7     -5.61      0.00
    9   11    7      0.36      0.00
   10   11    7      2.45      0.00
  -10   12    7      2.16      0.00
   -9   12    7     -3.07      0.00
   -8   12    7     -4.59      0.00
   -7   12    7      6.28      0.00
   -6   12    7      5.76      0.00
   -5   12    7    -10.64      0.00
   -4   12    7     -4.87      0.00
   -3   12    7     14.26      0.00
   -2   12    7     -0.08      0.00
   -1   12    7    -10.24      0.00
    0   12    7     -0.99      0.00
    1   12    7      9.20      0.00
    2   12    7      5.00      0.00
    3   12    7    -13.51      0.00
    4   12    7     -2.53      0.00
    5   12    7     12.36      0.00
    6   12    7      1.15      0.00
    7   12    7     -8.60      0.00
    8   12    7     -0.88      0.00
    9   12    7      4.13      0.00
   10   12    7      0.27      0.00
  -10   13    7     -2.00      0.00
   -9   13    7     -2.71      0.00
   -8   13    7      6.93      0.00
   -7   13    7      1.49      0.00
   -6   13    7     -9.92      0.00
   -5   13    7     -0.67      0.00
   -4   13    7     10.00      0.00
   -3   13    7      2.35      0.00
   -2   13    7     -9.67      0.00
   -1   13    7     -3.62      0.00
    0   13    7     10.73      0.00
    1   13    7      2.99      0.00
    2   13    7     -9.16      0.00
    3   13    7     -4.14      0.00
    4   13    7      8.79      0.00
    5   13    7      3.82      0.00
    6   13    7     -7.83      0.00
    7   13    7     -2.73      0.00
    8   13    7      4.04      0.00
    9   13    7      1.47      0.00
   -9   14    7      3.52      0.00
   -8   14    7     -1.54      0.00
   -7   14    7     -6.22      0.00
   -6   14    7      3.88      0.00
   -5   14    7      4.27      0.00
   -4   14    7     -1.40      0.00
   -3   14    7     -2.76      0.00
   -2   14    7     -4.36      0.00
   -1   14    7      6.96      0.00
    0   14    7      2.63      0.00
    1   14    7     -7.18      0.00
    2   14    7     -0.29      0.00
    3   14    7      2.85      0.00
    4   14    7      3.08      0.00
    5   14    7     -3.19      0.00
    6   14    7     -2.59      0.00
    7   14    7      2.33      0.00
    8   14    7      1.63      0.00
    9   14    7     -0.34      0.00
   -8   15    7     -1.09      0.00
   -7   15    7      3.88      0.00
   -6   15    7     -0.99      0.00
   -5   15    7     -2.70      0.00
   -4   15    7      1.40      0.00
   -3   15    7      0.59      0.00
   -2   15    7     -0.42      0.00
   -1   15    7     -0.63      0.00
    0   15    7      0.31      0.00
    1   15    7      1.54      0.00
    2   15    7     -2.87      0.00
    3   15    7      1.23      0.00
    4   15    7      1.06      0.00
    5   15    7     -1.08      0.00
    6   15    7     -0.15      0.00
    7   15    7      0.15      0.00
    8   15    7      0.68      0.00
   -8   16    7      1.68      0.00
   -7   16    7     -4.00      0.00
   -6   16    7     -0.89      0.00
   -5   16    7      4.40      0.00
   -4   16    7      2.01      0.00
   -3   16    7     -3.82      0.00
   -2   16    7     -4.79      0.00
   -1   16    7      6.84      0.00
    0   16    7      4.13      0.00
    1   16    7     -9.21      0.00
    2   16    7     -0.20      0.00
    3   16    7      6.18      0.00
    5   16    7     -2.73      0.00
    6   16    7     -0.72      0.00
    7   16    7      1.75      0.00
   -7   17    7      0.46      0.00
   -6   17    7      4.55      0.00
   -5   17    7      1.09      0.00
   -4   17    7     -6.07      0.00
   -3   17    7     -3.67      0.00
   -2   17    7      8.05      0.00
   -1   17    7      3.54      0.00
    0   17    7     -9.72      0.00
    1   17    7     -1.58      0.00
    2   17    7      7.62      0.00
    3   17    7      1.60      0.00
    5   17    7     -1.17      0.00
    6   17    7      3.30      0.00
   -5   18    7     -3.70      0.00
   -4   18    7     -1.90      0.00
   -3   18    7      7.60      0.00
   -2   18    7     -0.12      0.00
   -1   18    7     -6.66      0.00
    0   18    7      0.42      0.00
    1   18    7      4.03      0.00
    2   18    7      2.54      0.00
    3   18    7     -4.66      0.00
    5   18    7      3.24      0.00
   -4   19    7      2.37      0.00
   -3   19    7     -0.74      0.00
   -2   19    7     -3.37      0.00
   -1   19    7      1.43      0.00
    0   19    7      1.78      0.00
    1   19    7     -0.03      0.00
    2   19    7     -0.58      0.00
    3   19    7     -1.54      0.00
   -1   20    7     -0.16      0.00
    0   20    7     -0.19      0.00
    1   20    7      0.45      0.00
  -13    0    8     -0.70      0.00
  -12    0    8      2.60      0.00
  -11    0    8      1.93      0.00
  -10    0    8     -4.05      0.00
   -9    0    8     -3.21      0.00
   -8    0    8      4.69      0.00
   -7    0    8      8.63      0.00
   -6    0    8     -9.62      0.00
   -5    0    8     -9.01      0.00
   -4    0    8      1.43      0.00
   -3    0    8     20.66      0.00
   -2    0    8     10.51      0.00
   -1    0    8    -51.51      0.00
    0    0    8      9.28      0.00
    1    0    8     46.40      0.00
    2    0    8    -21.42      0.00
    3    0    8    -16.06      0.00
    4    0    8      4.82      0.00
    5    0    8     11.88      0.00
    6    0    8      0.71      0.00
    7    0    8    -10.25      0.00
    8    0    8      1.73      0.00
    9    0    8      5.08      0.00
   10    0    8     -1.41      0.00
   11    0    8     -2.40      0.00
   12    0    8      0.19      0.00
  -13    1    8      1.26      0.00
  -12    1    8      0.95      0.00
  -11    1    8     -2.65      0.00
  -10    1    8     -1.63      0.00
   -9    1    8      2.72      0.00
   -8    1    8      4.13      0.00
   -7    1    8     -4.60      0.00
   -6    1    8     -7.86      0.00
   -5    1    8      7.08      0.00
   -4    1    8      8.60      0.00
   -3    1    8     -2.70      0.00
   -2    1    8    -15.91      0.00
   -1    1    8     -2.28      0.00
    0    1    8     26.04      0.00
    1    1    8     -2.40      0.00
    2    1    8    -21.35      0.00
    3    1    8      5.99      0.00
    4    1    8     10.28      0.00
    5    1    8     -0.97      0.00
    6    1    8     -7.53      0.00
    7    1    8      0.01      0.00
    8    1    8      5.41      0.00
    9    1    8     -1.64      0.00
   10    1    8     -2.77      0.00
   11    1    8      0.62      0.00
   12    1    8      1.07      0.00
  -13    2    8     -0.20      0.00
  -12    2    8     -0.66      0.00
  -11    2    8     -0.17      0.00
  -10    2    8      0.27      0.00
   -9    2    8      0.08      0.00
   -8    2    8     -0.08      0.00
   -7    2    8     -0.13      0.00
   -6    2    8     -0.21      0.00
   -5    2    8      2.45      0.00
   -4    2    8     -8.63      0.00
   -3    2    8      8.18      0.00
   -2    2    8     10.04      0.00
   -1    2    8    -26.40      0.00
    0    2    8     16.22      0.00
    1    2    8     11.04      0.00
    2    2    8    -17.57      0.00
    3    2    8      5.14      0.00
    4    2    8      0.78      0.00
    5    2    8     -0.54      0.00
    6    2    8     -0.29      0.00
    7    2    8     -0.06      0.00
    8    2    8      0.26      0.00
    9    2    8     -1.12      0.00
   10    2    8      0.82      0.00
   11    2    8      0.71      0.00
   12    2    8     -0.04      0.00
  -13    3    8      0.50      0.00
  -12    3    8      0.90      0.00
  -11    3    8     -1.74      0.00
  -10    3    8     -1.20      0.00
   -9    3    8      1.90      0.00
   -8    3    8      4.21      0.00
   -7    3    8     -3.27      0.00
   -6    3    8     -8.05      0.00
   -5    3    8      4.70      0.00
   -4    3    8     11.51      0.00
   -3    3    8      0.76      0.00
   -2    3    8    -26.16      0.00
   -1    3    8      4.80      0.00
    0    3    8     33.98      0.00
    1    3    8    -17.89      0.00
    2    3    8    -20.50      0.00
    3    3    8     12.46      0.00
    4    3    8      7.73      0.00
    5    3    8     -2.80      0.00
    6    3    8     -5.69      0.00
    7    3    8      1.93      0.00
    8    3    8      3.31      0.00
    9    3    8     -0.88      0.00
   10    3    8     -0.93      0.00
   11    3    8      0.15      0.00
   12    3    8      0.37      0.00
  -12    4    8     -2.07      0.00
  -11    4    8     -1.77      0.00
  -10    4    8      3.57      0.00
   -9    4    8      3.12      0.00
   -8    4    8     -2.79      0.00
   -7    4    8     -8.88      0.00
   -6    4    8      6.31      0.00
   -5    4    8     15.39      0.00
   -4    4    8    -15.66      0.00
   -3    4    8    -11.35      0.00
   -2    4    8     14.60      0.00
   -1    4    8      4.35      0.00
    0    4    8      2.67      0.00
    1    4    8    -21.31      0.00
    2    4    8      1.96      0.00
    3    4    8     20.84      0.00
    4    4    8     -7.76      0.00
    5    4    8     -8.73      0.00
    6    4    8      3.86      0.00
    7    4    8      6.23      0.00
    8    4    8     -2.96      0.00
    9    4    8     -3.74      0.00
   10    4    8      1.92      0.00
   11    4    8      1.49      0.00
   12    4    8     -0.76      0.00
  -12    5    8     -2.00      0.00
  -11    5    8      3.12      0.00
  -10    5    8      2.08      0.00
   -9    5    8     -2.73      0.00
   -8    5    8     -5.14      0.00
   -7    5    8      3.96      0.00
   -6    5    8      8.14      0.00
   -5    5    8     -9.32      0.00
   -4    5    8     -6.46      0.00
   -3    5    8     14.77      0.00
   -2    5    8     -6.44      0.00
   -1    5    8     -3.33      0.00
    0    5    8      5.10      0.00
    1    5    8     -8.33      0.00
    2    5    8     11.37      0.00
    3    5    8     -0.68      0.00
    4    5    8     -9.26      0.00
    5    5    8      4.59      0.00
    6    5    8      5.62      0.00
    7    5    8     -3.67      0.00
    8    5    8     -5.25      0.00
    9    5    8      3.77      0.00
   10    5    8      2.96      0.00
   11    5    8     -1.95      0.00
   12    5    8     -0.85      0.00
  -12    6    8      0.81      0.00
  -11    6    8      1.71      0.00
  -10    6    8     -1.31      0.00
   -9    6    8     -3.03      0.00
   -8    6    8      2.67      0.00
   -7    6    8      2.44      0.00
   -6    6    8     -2.95      0.00
   -5    6    8      2.17      0.00
   -4    6    8     -1.21      0.00
   -3    6    8     -2.75      0.00
   -2    6    8      3.56      0.00
   -1    6    8     -0.32      0.00
    0    6    8      2.68      0.00
    1    6    8     -3.55      0.00
    2    6    8     -1.00      0.00
    3    6    8      1.56      0.00
    4    6    8     -0.78      0.00
    5    6    8      3.34      0.00
    6    6    8     -2.79      0.00
    7    6    8     -3.87      0.00
    8    6    8      2.96      0.00
    9    6    8      3.04      0.00
   10    6    8     -2.01      0.00
   11    6    8     -1.76      0.00
   12    6    8      1.19      0.00
  -12    7    8     -0.17      0.00
  -11    7    8      0.28      0.00
  -10    7    8     -1.34      0.00
   -9    7    8      1.34      0.00
   -8    7    8     -0.36      0.00
   -7    7    8     -0.11      0.00
   -6    7    8      3.39      0.00
   -5    7    8     -4.29      0.00
   -4    7    8     -4.21      0.00
   -3    7    8     10.89      0.00
   -2    7    8     -3.26      0.00
   -1    7    8     -3.38      0.00
    0    7    8      3.11      0.00
    1    7    8     -5.10      0.00
    2    7    8      5.78      0.00
    3    7    8     -1.57      0.00
    4    7    8     -0.86      0.00
    5    7    8      0.77      0.00
    6    7    8     -1.91      0.00
    7    7    8      0.72      0.00
    8    7    8      0.93      0.00
    9    7    8      0.71      0.00
   10    7    8     -1.45      0.00
   11    7    8      0.24      0.00
   12    7    8      0.37      0.00
  -12    8    8      0.41      0.00
  -11    8    8      0.72      0.00
  -10    8    8      0.62      0.00
   -9    8    8     -2.70      0.00
   -8    8    8      0.88      0.00
   -7    8    8      3.90      0.00
   -6    8    8     -3.01      0.00
   -5    8    8     -2.51      0.00
   -4    8    8      3.62      0.00
   -3    8    8      2.64      0.00
   -2    8    8     -3.41      0.00
   -1    8    8     -4.31      0.00
    0    8    8      5.24      0.00
    1    8    8      2.55      0.00
    2    8    8     -5.60      0.00
    3    8    8     -0.26      0.00
    4    8    8      3.57      0.00
    5    8    8      0.26      0.00
    6    8    8     -2.50      0.00
    7    8    8     -1.99      0.00
    8    8    8      3.82      0.00
    9    8    8      0.52      0.00
   10    8    8     -2.26      0.00
   11    8    8      0.03      0.00
  -11    9    8     -0.17      0.00
  -10    9    8     -3.16      0.00
   -9    9    8      0.86      0.00
   -8    9    8      5.59      0.00
   -7    9    8     -1.37      0.00
   -6    9    8     -5.89      0.00
   -5    9    8      1.39      0.00
   -4    9    8      5.57      0.00
   -3    9    8      1.04      0.00
   -2    9    8    -11.20      0.00
   -1    9    8      4.19      0.00
    0    9    8     10.69      0.00
    1    9    8    -10.34      0.00
    2    9    8     -4.44      0.00
    3    9    8      8.60      0.00
    4    9    8      3.17      0.00
    5    9    8     -6.39      0.00
    6    9    8     -4.33      0.00
    7    9    8      5.41      0.00
    8    9    8      3.80      0.00
    9    9    8     -4.31      0.00
   10    9    8     -1.58      0.00
   11    9    8      1.57      0.00
  -11   10    8     -2.55      0.00
  -10   10    8      1.79      0.00
   -9   10    8      4.84      0.00
   -8   10    8     -1.40      0.00
   -7   10    8     -8.49      0.00
   -6   10    8      1.28      0.00
   -5   10    8     10.99      0.00
   -4   10    8     -3.95      0.00
   -3   10    8    -10.80      0.00
   -2   10    8      3.98      0.00
   -1   10    8     10.05      0.00
    0   10    8     -3.18      0.00
    1   10    8    -11.40      0.00
    2   10    8      6.55      0.00
    3   10    8     11.41      0.00
    4   10    8     -8.43      0.00
    5   10    8     -7.86      0.00
    6   10    8      6.73      0.00
    7   10    8      5.41      0.00
    8   10    8     -3.81      0.00
    9   10    8     -3.88      0.00
   10   10    8      2.11      0.00
   11   10    8      1.18      0.00
  -11   11    8      1.42      0.00
  -10   11    8      3.21      0.00
   -9   11    8     -2.62      0.00
   -8   11    8     -6.06      0.00
   -7   11    8      3.75      0.00
   -6   11    8      7.94      0.00
   -5   11    8     -4.94      0.00
   -4   11    8     -9.44      0.00
   -3   11    8      6.89      0.00
   -2   11    8      6.26      0.00
   -1   11    8     -2.23      0.00
    0   11    8     -6.87      0.00
    1   11    8     -0.63      0.00
    2   11    8     12.16      0.00
    3   11    8     -2.62      0.00
    4   11    8    -10.94      0.00
    5   11    8      3.93      0.00
    6   11    8      6.89      0.00
    7   11    8     -2.62      0.00
    8   11    8     -3.84      0.00
    9   11    8      0.60      0.00
   10   11    8      1.83      0.00
  -10   12    8     -1.58      0.00
   -9   12    8     -2.14      0.00
   -8   12    8      5.06      0.00
   -7   12    8      0.50      0.00
   -6   12    8     -5.29      0.00
   -5   12    8      0.79      0.00
   -4   12    8      2.01      0.00
   -3   12    8      2.24      0.00
   -2   12    8     -0.87      0.00
   -1   12    8     -3.65      0.00
    0   12    8      1.12      0.00
    1   12    8      2.76      0.00
    2   12    8      2.17      0.00
    3   12    8     -3.99      0.00
    4   12    8     -3.19      0.00
    5   12    8      4.82      0.00
    6   12    8      1.41      0.00
    7   12    8     -2.55      0.00
    8   12    8     -1.60      0.00
    9   12    8      0.96      0.00
   10   12    8      0.58      0.00
  -10   13    8      1.25      0.00
   -9   13    8      2.76      0.00
   -8   13    8     -3.90      0.00
   -7   13    8     -3.06      0.00
   -6   13    8      7.53      0.00
   -5   13    8     -0.93      0.00
   -4   13    8     -6.94      0.00
   -3   13    8      4.17      0.00
   -2   13    8      1.36      0.00
   -1   13    8     -0.66      0.00
    0   13    8     -2.51      0.00
    1   13    8      0.29      0.00
    2   13    8      6.28      0.00
    3   13    8     -6.00      0.00
    4   13    8     -2.77      0.00
    5   13    8      5.43      0.00
    6   13    8      1.84      0.00
    7   13    8     -3.76      0.00
    8   13    8     -1.39      0.00
    9   13    8      1.92      0.00
   -9   14    8     -3.87      0.00
   -8   14    8      0.61      0.00
   -7   14    8      6.99      0.00
   -6   14    8     -3.69      0.00
   -5   14    8     -8.24      0.00
   -4   14    8      3.97      0.00
   -3   14    8      8.61      0.00
   -2   14    8     -3.39      0.00
   -1   14    8     -9.16      0.00
    0   14    8      3.99      0.00
    1   14    8      9.42      0.00
    2   14    8     -5.14      0.00
    3   14    8     -7.99      0.00
    4   14    8      4.73      0.00
    5   14    8      6.72      0.00
    6   14    8     -4.12      0.00
    7   14    8     -4.69      0.00
    8   14    8      2.17      0.00
    9   14    8      2.16      0.00
   -8   15    8      3.42      0.00
   -7   15    8     -5.16      0.00
   -6   15    8     -4.12      0.00
   -5   15    8      3.87      0.00
   -4   15    8      7.47      0.00
   -3   15    8     -1.99      0.00
   -2   15    8    -12.31      0.00
   -1   15    8      5.58      0.00
    0   15    8     11.15      0.00
    1   15    8     -6.88      0.00
    2   15    8     -7.50      0.00
    3   15    8      3.41      0.00
    4   15    8      7.66      0.00
    5   15    8     -2.17      0.00
    6   15    8     -6.21      0.00
    7   15    8      1.91      0.00
    8   15    8      2.79      0.00
   -7   16    8     -0.69      0.00
   -6   16    8      3.17      0.00
   -5   16    8      3.43      0.00
   -4   16    8     -2.54      0.00
   -3   16    8     -6.74      0.00
   -2   16    8      3.36      0.00
   -1   16    8      7.10      0.00
    0   16    8     -4.59      0.00
    1   16    8     -4.65      0.00
    2   16    8      1.54      0.00
    3   16    8      5.66      0.00
    5   16    8     -4.81      0.00
    6   16    8      1.31      0.00
    7   16    8      2.11      0.00
   -6   17    8      0.46      0.00
   -5   17    8     -1.57      0.00
   -4   17    8     -1.31      0.00
   -3   17    8      3.13      0.00
   -2   17    8     -0.78      0.00
   -1   17    8     -1.07      0.00
    0   17    8      1.23      0.00
    1   17    8     -1.79      0.00
    2   17    8      1.56      0.00
    3   17    8      0.36      0.00
    5   17    8      0.78      0.00
    6   17    8      0.74      0.00
   -5   18    8      1.63      0.00
   -4   18    8      0.58      0.00
   -3   18    8     -3.95      0.00
   -2   18    8      0.41      0.00
   -1   18    8      4.54      0.00
    0   18    8     -2.37      0.00
    1   18    8     -3.11      0.00
    2   18    8      2.20      0.00
    3   18    8      1.66      0.00
    5   18    8     -1.65      0.00
   -4   19    8     -4.05      0.00
   -3   19    8      2.74      0.00
   -2   19    8      3.18      0.00
   -1   19    8     -2.20      0.00
    0   19    8     -3.18      0.00
    1   19    8      1.23      0.00
    2   19    8      3.84      0.00
    3   19    8     -1.35      0.00
  -13    1    9     -0.81      0.00
  -12    1    9      0.20      0.00
  -11    1    9      1.99      0.00
  -10    1    9     -0.55      0.00
   -9    1    9     -2.76      0.00
   -8    1    9     -0.67      0.00
   -7    1    9      6.21      0.00
   -6    1    9      0.05      0.00
   -5    1    9     -5.88      0.00
   -4    1    9     -9.98      0.00
   -3    1    9     14.57      0.00
   -2    1    9     21.92      0.00
   -1    1    9    -38.76      0.00
    0    1    9     -3.53      0.00
    1    1    9     32.44      0.00
    2    1    9     -6.83      0.00
    3    1    9    -10.17      0.00
    4    1    9     -4.18      0.00
    5    1    9      7.33      0.00
    6    1    9      5.69      0.00
    7    1    9     -6.40      0.00
    8    1    9     -2.36      0.00
    9    1    9      2.76      0.00
   10    1    9      1.25      0.00
   11    1    9     -1.03      0.00
   12    1    9     -0.69      0.00
  -13    2    9      0.33      0.00
  -12    2    9      2.18      0.00
  -11    2    9     -0.49      0.00
  -10    2    9     -3.35      0.00
   -9    2    9     -0.73      0.00
   -8    2    9      5.93      0.00
   -7    2    9      2.51      0.00
   -6    2    9    -11.66      0.00
   -5    2    9     -2.77      0.00
   -4    2    9     13.10      0.00
   -3    2    9     11.65      0.00
   -2    2    9    -22.53      0.00
   -1    2    9    -17.09      0.00
    0    2    9     31.74      0.00
    1    2    9     10.28      0.00
    2    2    9    -25.89      0.00
    3    2    9     -5.19      0.00
    4    2    9     12.70      0.00
    5    2    9      7.65      0.00
    6    2    9     -8.50      0.00
    7    2    9     -6.01      0.00
    8    2    9      5.95      0.00
    9    2    9      2.31      0.00
   10    2    9     -2.52      0.00
   11    2    9     -1.47      0.00
   12    2    9      0.87      0.00
  -12    3    9     -0.27      0.00
  -11    3    9     -2.79      0.00
  -10    3    9     -0.19      0.00
   -9    3    9      3.04      0.00
   -8    3    9      2.70      0.00
   -7    3    9     -6.52      0.00
   -6    3    9     -3.73      0.00
   -5    3    9     11.94      0.00
   -4    3    9     -2.93      0.00
   -3    3    9     -4.53      0.00
   -2    3    9      1.10      0.00
   -1    3    9     -9.77      0.00
    0    3    9     23.02      0.00
    1    3    9     -5.02      0.00
    2    3    9    -22.78      0.00
    3    3    9     14.71      0.00
    4    3    9      7.53      0.00
    5    3    9     -6.60      0.00
    6    3    9     -5.64      0.00
    7    3    9      4.23      0.00
    8    3    9      3.74      0.00
    9    3    9     -3.43      0.00
   10    3    9     -1.10      0.00
   11    3    9      1.43      0.00
   12    3    9      0.67      0.00
  -12    4    9     -1.04      0.00
  -11    4    9     -0.38      0.00
  -10    4    9      1.61      0.00
   -9    4    9      0.97      0.00
   -8    4    9     -0.91      0.00
   -7    4    9     -2.02      0.00
   -6    4    9      0.63      0.00
   -5    4    9      1.17      0.00
   -4    4    9      2.27      0.00
   -3    4    9      3.68      0.00
   -2    4    9    -17.14      0.00
   -1    4    9      5.15      0.00
    0    4    9     22.18      0.00
    1    4    9    -19.72      0.00
    2    4    9     -7.13      0.00
    3    4    9     12.96      0.00
    4    4    9     -0.30      0.00
    5    4    9     -4.01      0.00
    6    4    9      0.22      0.00
    7    4    9      2.52      0.00
    8    4    9     -0.99      0.00
    9    4    9     -0.87      0.00
   10    4    9      1.18      0.00
   11    4    9      0.20      0.00
   12    4    9     -0.20      0.00
  -12    5    9     -0.41      0.00
  -11    5    9      0.04      0.00
  -10    5    9      0.99      0.00
   -9    5    9      0.33      0.00
   -8    5    9      0.96      0.00
   -7    5    9     -4.50      0.00
   -6    5    9     -0.07      0.00
   -5    5    9     11.30      0.00
   -4    5    9     -6.26      0.00
   -3    5    9    -11.43      0.00
   -2    5    9      7.23      0.00
   -1    5    9      7.15      0.00
    0    5    9      2.63      0.00
    1    5    9    -16.08      0.00
    2    5    9     -0.16      0.00
    3    5    9     14.63      0.00
    4    5    9     -3.80      0.00
    5    5    9     -4.63      0.00
    6    5    9      0.35      0.00
    7    5    9      2.50      0.00
    8    5    9     -0.17      0.00
    9    5    9     -1.42      0.00
   10    5    9      0.37      0.00
   11    5    9      0.14      0.00
   12    5    9      0.15      0.00
  -12    6    9     -1.58      0.00
  -11    6    9      0.38      0.00
  -10    6    9      1.29      0.00
   -9    6    9      1.69      0.00
   -8    6    9     -4.72      0.00
   -7    6    9     -2.56      0.00
   -6    6    9      9.31      0.00
   -5    6    9     -1.09      0.00
   -4    6    9    -10.34      0.00
   -3    6    9      6.39      0.00
   -2    6    9      1.13      0.00
   -1    6    9      1.82      0.00
    0    6    9     -0.15      0.00
    1    6    9    -12.56      0.00
    2    6    9     13.01      0.00
    3    6    9      4.95      0.00
    4    6    9     -8.84      0.00
    5    6    9     -1.62      0.00
    6    6    9      4.59      0.00
    7    6    9      1.21      0.00
    8    6    9     -4.68      0.00
    9    6    9      0.89      0.00
   10    6    9      2.22      0.00
   11    6    9     -0.29      0.00
   12    6    9     -0.62      0.00
  -12    7    9     -0.72      0.00
  -11    7    9      2.27      0.00
  -10    7    9      2.30      0.00
   -9    7    9     -5.01      0.00
   -8    7    9     -2.90      0.00
   -7    7    9      6.46      0.00
   -6    7    9      3.56      0.00
   -5    7    9     -4.36      0.00
   -4    7    9     -6.34      0.00
   -3    7    9      3.77      0.00
   -2    7    9      9.00      0.00
   -1    7    9     -5.52      0.00
    0    7    9     -5.70      0.00
    1    7    9      3.67      0.00
    2    7    9      6.00      0.00
    3    7    9     -3.89      0.00
    4    7    9     -5.80      0.00
    5    7    9      4.99      0.00
    6    7    9      2.22      0.00
    7    7    9     -5.77      0.00
    8    7    9      0.03      0.00
    9    7    9      4.28      0.00
   10    7    9     -0.66      0.00
   11    7    9     -1.84      0.00
   12    7    9      0.49      0.00
  -11    8    9      1.61      0.00
  -10    8    9     -4.13      0.00
   -9    8    9     -2.12      0.00
   -8    8    9      5.49      0.00
   -7    8    9      4.07      0.00
   -6    8    9     -4.26      0.00
   -5    8    9     -7.59      0.00
   -4    8    9      3.16      0.00
   -3    8    9     14.00      0.00
   -2    8    9     -8.57      0.00
   -1    8    9     -9.35      0.00
    0    8    9      8.85      0.00
    1    8    9      1.86      0.00
    2    8    9     -2.50      0.00
    3    8    9     -4.48      0.00
    4    8    9      3.81      0.00
    5    8    9      2.96      0.00
    6    8    9     -5.26      0.00
    7    8    9     -0.82      0.00
    8    8    9      4.02      0.00
    9    8    9      0.49      0.00
   10    8    9     -2.69      0.00
   11    8    9      0.17      0.00
  -11    9    9     -1.91      0.00
  -10    9    9      0.19      0.00
   -9    9    9      3.21      0.00
   -8    9    9      1.46      0.00
   -7    9    9     -4.49      0.00
   -6    9    9     -3.46      0.00
   -5    9    9      5.60      0.00
   -4    9    9      4.12      0.00
   -3    9    9     -5.24      0.00
   -2    9    9     -4.80      0.00
   -1    9    9      3.17      0.00
    0    9    9      6.14      0.00
    1    9    9     -4.65      0.00
    2    9    9     -4.48      0.00
    3    9    9      5.77      0.00
    4    9    9      2.35      0.00
    5    9    9     -4.39      0.00
    6    9    9     -0.82      0.00
    7    9    9      1.80      0.00
    8    9    9      1.56      0.00
    9    9    9     -1.65      0.00
   10    9    9     -0.82      0.00
   11    9    9      1.06      0.00
  -11   10    9      1.23      0.00
  -10   10    9      0.85      0.00
   -9   10    9     -1.95      0.00
   -8   10    9     -1.32      0.00
   -7   10    9      2.50      0.00
   -6   10    9      1.49      0.00
   -5   10    9     -2.89      0.00
   -4   10    9     -1.68      0.00
   -3   10    9      4.37      0.00
   -2   10    9     -2.52      0.00
   -1   10    9     -0.50      0.00
    0   10    9      3.33      0.00
    1   10    9     -4.21      0.00
    2   10    9      1.42      0.00
    3   10    9      3.23      0.00
    4   10    9     -1.87      0.00
    5   10    9     -1.78      0.00
    6   10    9     -0.48      0.00
    7   10    9      1.15      0.00
    8   10    9      1.35      0.00
    9   10    9     -1.38      0.00
   10   10    9     -0.16      0.00
   11   10    9      0.19      0.00
  -10   11    9     -1.99      0.00
   -9   11    9      1.64      0.00
   -8   11    9      5.59      0.00
   -7   11    9     -4.82      0.00
   -6   11    9     -6.89      0.00
   -5   11    9      7.86      0.00
   -4   11    9      4.29      0.00
   -3   11    9     -6.27      0.00
   -2   11    9     -4.62      0.00
   -1   11    9      5.76      0.00
    0   11    9      5.07      0.00
    1   11    9     -7.37      0.00
    2   11    9     -1.05      0.00
    3   11    9      7.52      0.00
    4   11    9     -2.13      0.00
    5   11    9     -5.14      0.00
    6   11    9      1.48      0.00
    7   11    9      4.17      0.00
    8   11    9     -0.62      0.00
    9   11    9     -2.63      0.00
   10   11    9      0.22      0.00
  -10   12    9      3.14      0.00
   -9   12    9      3.57      0.00
   -8   12    9     -6.86      0.00
   -7   12    9     -5.12      0.00
   -6   12    9     11.12      0.00
   -5   12    9      3.53      0.00
   -4   12    9    -11.76      0.00
   -3   12    9     -2.52      0.00
   -2   12    9      7.73      0.00
   -1   12    9      6.44      0.00
    0   12    9     -8.21      0.00
    1   12    9     -7.95      0.00
    2   12    9     12.95      0.00
    3   12    9      2.35      0.00
    4   12    9    -10.70      0.00
    5   12    9     -0.53      0.00
    6   12    9      8.12      0.00
    7   12    9      0.22      0.00
    8   12    9     -4.43      0.00
    9   12    9     -0.65      0.00
   10   12    9      1.61      0.00
   -9   13    9     -5.06      0.00
   -8   13    9     -0.26      0.00
   -7   13    9      7.26      0.00
   -6   13    9     -0.18      0.00
   -5   13    9     -7.75      0.00
   -4   13    9     -2.78      0.00
   -3   13    9      9.07      0.00
   -2   13    9      4.77      0.00
   -1   13    9    -10.20      0.00
    0   13    9     -4.00      0.00
    1   13    9      9.23      0.00
    2   13    9      4.70      0.00
    3   13    9     -8.67      0.00
    4   13    9     -4.77      0.00
    5   13    9      8.71      0.00
    6   13    9      2.67      0.00
    7   13    9     -5.62      0.00
    8   13    9     -1.84      0.00
    9   13    9      1.91      0.00
   -9   14    9      1.34      0.00
   -8   14    9      2.62      0.00
   -7   14    9     -3.44      0.00
   -6   14    9     -1.19      0.00
   -5   14    9     -0.23      0.00
   -4   14    9      2.55      0.00
   -3   14    9      4.17      0.00
   -2   14    9     -7.98      0.00
   -1   14    9     -0.66      0.00
    0   14    9      6.37      0.00
    1   14    9     -0.50      0.00
    2   14    9     -1.67      0.00
    3   14    9     -4.32      0.00
    4   14    9      3.44      0.00
    5   14    9      4.42      0.00
    6   14    9     -3.37      0.00
    7   14    9     -2.37      0.00
    8   14    9      1.01      0.00
    9   14    9      1.12      0.00
   -8   15    9     -2.07      0.00
   -7   15    9      1.68      0.00
   -6   15    9      1.42      0.00
   -5   15    9     -1.78      0.00
   -4   15    9     -0.52      0.00
   -3   15    9      0.36      0.00
   -2   15    9      1.11      0.00
   -1   15    9     -0.87      0.00
    0   15    9     -1.87      0.00
    1   15    9      3.15      0.00
    2   15    9     -0.58      0.00
    3   15    9     -2.07      0.00
    4   15    9      1.25      0.00
    5   15    9      1.10      0.00
    6   15    9     -1.26      0.00
    7   15    9     -1.22      0.00
    8   15    9      0.71      0.00
   -7   16    9     -0.32      0.00
   -6   16    9     -2.27      0.00
   -5   16    9     -2.55      0.00
   -4   16    9      3.99      0.00
   -3   16    9      4.84      0.00
   -2   16    9     -7.95      0.00
   -1   16    9     -2.36      0.00
    0   16    9      8.35      0.00
    1   16    9      0.56      0.00
    2   16    9     -5.48      0.00
    3   16    9     -1.65      0.00
    5   16    9      2.06      0.00
    6   16    9     -3.40      0.00
    7   16    9      0.07      0.00
   -6   17    9     -0.75      0.00
   -5   17    9      3.95      0.00
   -4   17    9      3.90      0.00
   -3   17    9     -7.64      0.00
   -2   17    9     -3.19      0.00
   -1   17    9      8.59      0.00
    0   17    9      1.83      0.00
    1   17    9     -6.53      0.00
    2   17    9     -3.01      0.00
    3   17    9      5.29      0.00
    5   17    9     -4.16      0.00
    6   17    9     -1.00      0.00
   -5   18    9      1.44      0.00
   -4   18    9     -4.99      0.00
   -3   18    9     -0.24      0.00
   -2   18    9      4.12      0.00
   -1   18    9      1.34      0.00
    0   18    9     -3.26      0.00
    1   18    9     -3.62      0.00
    2   18    9      4.27      0.00
    3   18    9      2.19      0.00
    5   18    9     -1.28      0.00
   -3   19    9      1.23      0.00
   -2   19    9     -0.60      0.00
   -1   19    9     -0.58      0.00
    0   19    9     -1.06      0.00
    1   19    9      0.66      0.00
    2   19    9      1.69      0.00
    3   19    9     -1.04      0.00
  -12    0   10     -1.20      0.00
  -11    0   10      0.99      0.00
  -10    0   10      2.52      0.00
   -9    0   10     -0.70      0.00
   -8    0   10     -4.96      0.00
   -7    0   10      2.50      0.00
   -6    0   10      6.82      0.00
   -5    0   10     -0.20      0.00
   -4    0   10    -17.80      0.00
   -3    0   10      2.23      0.00
   -2    0   10     35.60      0.00
   -1    0   10    -22.14      0.00
    0    0   10    -22.68      0.00
    1    0   10     19.07      0.00
    2    0   10      9.74      0.00
    3    0   10     -2.15      0.00
    4    0   10    -14.06      0.00
    5    0   10     -0.37      0.00
    6    0   10     13.47      0.00
    7    0   10     -1.24      0.00
    8    0   10     -7.23      0.00
    9    0   10      0.94      0.00
   10    0   10      2.91      0.00
   11    0   10     -0.04      0.00
   12    0   10     -1.40      0.00
  -12    1   10      0.59      0.00
  -11    1   10      1.71      0.00
  -10    1   10     -0.47      0.00
   -9    1   10     -3.07      0.00
   -8    1   10      0.31      0.00
   -7    1   10      5.63      0.00
   -6    1   10     -2.19      0.00
   -5    1   10     -6.97      0.00
   -4    1   10     -0.16      0.00
   -3    1   10     13.43      0.00
   -2    1   10      0.10      0.00
   -1    1   10    -20.29      0.00
    0    1   10      2.77      0.00
    1    1   10     18.31      0.00
    2    1   10     -3.16      0.00
    3    1   10    -12.51      0.00
    4    1   10     -0.55      0.00
    5    1   10     10.53      0.00
    6    1   10      1.45      0.00
    7    1   10     -8.13      0.00
    8    1   10      0.09      0.00
    9    1   10      3.48      0.00
   10    1   10     -0.28      0.00
   11    1   10     -1.65      0.00
   12    1   10     -0.25      0.00
  -12    2   10      0.17      0.00
  -11    2   10      0.08      0.00
  -10    2   10     -1.30      0.00
   -9    2   10     -0.92      0.00
   -8    2   10      1.87      0.00
   -7    2   10      1.38      0.00
   -6    2   10     -2.83      0.00
   -5    2   10      0.67      0.00
   -4    2   10     -4.85      0.00
   -3    2   10      7.83      0.00
   -2    2   10     10.48      0.00
   -1    2   10    -29.17      0.00
    0    2   10     10.32      0.00
    1    2   10     21.24      0.00
    2    2   10    -17.13      0.00
    3    2   10     -3.36      0.00
    4    2   10      4.19      0.00
    5    2   10      3.55      0.00
    6    2   10     -1.64      0.00
    7    2   10     -3.60      0.00
    8    2   10      1.86      0.00
    9    2   10      0.55      0.00
   10    2   10     -0.43      0.00
   11    2   10     -0.03      0.00
   12    2   10      0.25      0.00
  -12    3   10      0.66      0.00
  -11    3   10      0.25      0.00
  -10    3   10     -0.83      0.00
   -9    3   10     -1.20      0.00
   -8    3   10      1.94      0.00
   -7    3   10      3.24      0.00
   -6    3   10     -4.97      0.00
   -5    3   10     -4.76      0.00
   -4    3   10      6.49      0.00
   -3    3   10     12.54      0.00
   -2    3   10    -17.68      0.00
   -1    3   10    -13.11      0.00
    0    3   10     26.37      0.00
    1    3   10      2.25      0.00
    2    3   10    -17.12      0.00
    3    3   10     -1.01      0.00
    4    3   10      5.83      0.00
    5    3   10      5.04      0.00
    6    3   10     -3.73      0.00
    7    3   10     -4.08      0.00
    8    3   10      2.39      0.00
    9    3   10      1.87      0.00
   10    3   10     -0.30      0.00
   11    3   10     -0.98      0.00
   12    3   10      0.17      0.00
  -12    4   10      0.93      0.00
  -11    4   10     -1.01      0.00
  -10    4   10     -1.95      0.00
   -9    4   10      0.42      0.00
   -8    4   10      5.86      0.00
   -7    4   10     -3.04      0.00
   -6    4   10     -8.44      0.00
   -5    4   10      8.41      0.00
   -4    4   10      3.23      0.00
   -3    4   10     -3.19      0.00
   -2    4   10     -4.40      0.00
   -1    4   10     -6.87      0.00
    0    4   10     20.99      0.00
    1    4   10     -3.44      0.00
    2    4   10    -21.31      0.00
    3    4   10      9.09      0.00
    4    4   10      9.85      0.00
    5    4   10     -2.01      0.00
    6    4   10     -7.98      0.00
    7    4   10      0.99      0.00
    8    4   10      5.50      0.00
    9    4   10     -1.16      0.00
   10    4   10     -2.00      0.00
   11    4   10      0.09      0.00
   12    4   10      0.84      0.00
  -12    5   10     -0.78      0.00
  -11    5   10     -2.39      0.00
  -10    5   10      0.52      0.00
   -9    5   10      4.93      0.00
   -8    5   10     -0.39      0.00
   -7    5   10     -7.93      0.00
   -6    5   10      1.24      0.00
   -5    5   10      7.16      0.00
   -4    5   10      2.00      0.00
   -3    5   10     -2.60      0.00
   -2    5   10    -15.81      0.00
   -1    5   10     10.34      0.00
    0    5   10     20.62      0.00
    1    5   10    -24.27      0.00
    2    5   10     -6.73      0.00
    3    5   10     17.95      0.00
    4    5   10      2.16      0.00
    5    5   10     -9.50      0.00
    6    5   10     -1.39      0.00
    7    5   10      6.44      0.00
    8    5   10     -0.34      0.00
    9    5   10     -3.00      0.00
   10    5   10      0.62      0.00
   11    5   10      1.07      0.00
   12    5   10      0.05      0.00
  -12    6   10     -1.64      0.00
  -11    6   10      0.74      0.00
  -10    6   10      4.31      0.00
   -9    6   10     -1.18      0.00
   -8    6   10     -4.42      0.00
   -7    6   10     -1.43      0.00
   -6    6   10      5.96      0.00
   -5    6   10      8.06      0.00
   -4    6   10    -10.66      0.00
   -3    6   10    -11.63      0.00
   -2    6   10     12.85      0.00
   -1    6   10     10.06      0.00
    0    6   10     -7.52      0.00
    1    6   10    -14.47      0.00
    2    6   10      8.67      0.00
    3    6   10     12.45      0.00
    4    6   10     -9.56      0.00
    5    6   10     -4.39      0.00
    6    6   10      4.90      0.00
    7    6   10      1.10      0.00
    8    6   10     -2.76      0.00
    9    6   10     -0.10      0.00
   10    6   10      1.31      0.00
   11    6   10     -0.45      0.00
   12    6   10      0.05      0.00
  -12    7   10     -0.19      0.00
  -11    7   10      1.87      0.00
  -10    7   10     -1.61      0.00
   -9    7   10     -1.43      0.00
   -8    7   10      0.07      0.00
   -7    7   10      1.60      0.00
   -6    7   10      3.97      0.00
   -5    7   10     -5.02      0.00
   -4    7   10     -7.31      0.00
   -3    7   10     11.10      0.00
   -2    7   10      1.74      0.00
   -1    7   10     -5.66      0.00
    0    7   10     -0.24      0.00
    1    7   10     -3.66      0.00
    2    7   10      9.22      0.00
    3    7   10     -0.50      0.00
    4    7   10     -5.76      0.00
    5    7   10      1.56      0.00
    6    7   10      1.68      0.00
    7    7   10     -0.56      0.00
    8    7   10     -1.88      0.00
    9    7   10      1.07      0.00
   10    7   10      0.31      0.00
   11    7   10     -0.16      0.00
  -11    8   10     -0.65      0.00
  -10    8   10      1.92      0.00
   -9    8   10      0.28      0.00
   -8    8   10     -2.66      0.00
   -7    8   10     -0.24      0.00
   -6    8   10      2.72      0.00
   -5    8   10      1.27      0.00
   -4    8   10     -3.69      0.00
   -3    8   10     -1.66      0.00
   -2    8   10      5.49      0.00
   -1    8   10     -0.01      0.00
    0    8   10     -3.83      0.00
    1    8   10     -1.04      0.00
    2    8   10      4.92      0.00
    3    8   10      0.45      0.00
    4    8   10     -4.41      0.00
    5    8   10      0.45      0.00
    6    8   10      2.61      0.00
    7    8   10     -2.53      0.00
    8    8   10     -0.82      0.00
    9    8   10      1.86      0.00
   10    8   10     -0.05      0.00
   11    8   10     -0.11      0.00
  -11    9   10      2.65      0.00
  -10    9   10     -0.45      0.00
   -9    9   10     -5.42      0.00
   -8    9   10      0.22      0.00
   -7    9   10      7.99      0.00
   -6    9   10      1.41      0.00
   -5    9   10    -10.75      0.00
   -4    9   10     -3.16      0.00
   -3    9   10     15.61      0.00
   -2    9   10      0.31      0.00
   -1    9   10    -13.24      0.00
    0    9   10      0.86      0.00
    1    9   10      7.34      0.00
    2    9   10      2.41      0.00
    3    9   10     -7.22      0.00
    4    9   10     -1.08      0.00
    5    9   10      5.35      0.00
    6    9   10     -1.99      0.00
    7    9   10     -3.01      0.00
    8    9   10      2.12      0.00
    9    9   10      1.51      0.00
   10    9   10     -1.03      0.00
  -11   10   10     -1.17      0.00
  -10   10   10     -3.92      0.00
   -9   10   10      1.61      0.00
   -8   10   10      8.32      0.00
   -7   10   10     -2.61      0.00
   -6   10   10    -11.31      0.00
   -5   10   10      3.31      0.00
   -4   10   10     11.55      0.00
   -3   10   10     -0.36      0.00
   -2   10   10    -13.62      0.00
   -1   10   10     -1.66      0.00
    0   10   10     14.55      0.00
    1   10   10     -0.47      0.00
    2   10   10    -11.14      0.00
    3   10   10      2.79      0.00
    4   10   10      6.82      0.00
    5   10   10     -2.43      0.00
    6   10   10     -4.02      0.00
    7   10   10      1.61      0.00
    8   10   10      2.84      0.00
    9   10   10     -1.14      0.00
   10   10   10     -1.50      0.00
  -10   11   10      2.16      0.00
   -9   11   10      4.04      0.00
   -8   11   10     -4.11      0.00
   -7   11   10     -5.58      0.00
   -6   11   10      5.46      0.00
   -5   11   10      5.15      0.00
   -4   11   10     -3.95      0.00
   -3   11   10     -5.71      0.00
   -2   11   10     -0.72      0.00
   -1   11   10      9.33      0.00
    0   11   10      1.65      0.00
    1   11   10    -12.04      0.00
    2   11   10      3.29      0.00
    3   11   10      8.24      0.00
    4   11   10     -3.24      0.00
    5   11   10     -5.29      0.00
    6   11   10      1.92      0.00
    7   11   10      2.94      0.00
    8   11   10     -0.56      0.00
    9   11   10     -1.82      0.00
   10   11   10      0.28      0.00
  -10   12   10      0.47      0.00
   -9   12   10     -3.05      0.00
   -8   12   10      1.29      0.00
   -7   12   10      2.66      0.00
   -6   12   10     -2.52      0.00
   -5   12   10     -0.23      0.00
   -4   12   10     -0.62      0.00
   -3   12   10      0.78      0.00
   -2   12   10      2.25      0.00
   -1   12   10     -1.35      0.00
    0   12   10     -1.22      0.00
    1   12   10     -0.29      0.00
    2   12   10      3.13      0.00
    3   12   10      1.14      0.00
    4   12   10     -4.58      0.00
    5   12   10      0.01      0.00
    6   12   10      2.77      0.00
    7   12   10      0.18      0.00
    8   12   10     -1.26      0.00
    9   12   10     -0.64      0.00
   -9   13   10      2.93      0.00
   -8   13   10      0.22      0.00
   -7   13   10     -6.17      0.00
   -6   13   10      3.21      0.00
   -5   13   10      4.51      0.00
   -4   13   10     -3.22      0.00
   -3   13   10     -1.90      0.00
   -2   13   10     -1.69      0.00
   -1   13   10      5.61      0.00
    0   13   10      0.45      0.00
    1   13   10     -7.35      0.00
    2   13   10      4.84      0.00
    3   13   10      1.58      0.00
    4   13   10     -3.59      0.00
    5   13   10     -0.43      0.00
    6   13   10      2.91      0.00
    7   13   10      0.51      0.00
    8   13   10     -1.60      0.00
    9   13   10     -0.40      0.00
   -9   14   10     -1.25      0.00
   -8   14   10     -3.54      0.00
   -7   14   10      2.78      0.00
   -6   14   10      4.93      0.00
   -5   14   10     -3.02      0.00
   -4   14   10     -6.80      0.00
   -3   14   10      1.72      0.00
   -2   14   10      8.91      0.00
   -1   14   10     -3.14      0.00
    0   14   10     -8.96      0.00
    1   14   10      3.72      0.00
    2   14   10      7.60      0.00
    3   14   10     -3.51      0.00
    4   14   10     -6.02      0.00
    5   14   10      3.81      0.00
    6   14   10      4.25      0.00
    7   14   10     -3.00      0.00
    8   14   10     -1.93      0.00
   -8   15   10      1.90      0.00
   -7   15   10      1.12      0.00
   -6   15   10     -0.84      0.00
   -5   15   10     -6.19      0.00
   -4   15   10      0.71      0.00
   -3   15   10     10.66      0.00
   -2   15   10     -5.48      0.00
   -1   15   10     -7.89      0.00
    0   15   10      4.92      0.00
    1   15   10      6.28      0.00
    2   15   10     -1.26      0.00
    3   15   10     -7.56      0.00
    4   15   10      1.33      0.00
    5   15   10      7.34      0.00
    6   15   10     -2.41      0.00
    7   15   10     -3.22      0.00
    8   15   10      0.88      0.00
   -7   16   10     -0.54      0.00
   -6   16   10     -2.06      0.00
   -5   16   10      0.42      0.00
   -4   16   10      5.80      0.00
   -3   16   10     -2.40      0.00
   -2   16   10     -5.41      0.00
   -1   16   10      2.71      0.00
    0   16   10      3.95      0.00
    1   16   10      0.00      0.00
    2   16   10     -4.96      0.00
    3   16   10     -0.24      0.00
    5   16   10     -0.50      0.00
    6   16   10     -3.20      0.00
    7   16   10      0.11      0.00
   -6   17   10      0.92      0.00
   -5   17   10      0.53      0.00
   -4   17   10     -1.35      0.00
   -3   17   10      0.76      0.00
   -2   17   10     -1.01      0.00
   -1   17   10      0.25      0.00
    0   17   10      2.56      0.00
    1   17   10     -1.89      0.00
    2   17   10     -1.05      0.00
    3   17   10      0.77      0.00
    5   17   10     -0.32      0.00
    6   17   10     -0.85      0.00
   -5   18   10     -0.60      0.00
   -4   18   10      3.14      0.00
   -3   18   10     -1.16      0.00
   -2   18   10     -3.18      0.00
   -1   18   10      2.49      0.00
    0   18   10      1.92      0.00
    1   18   10     -1.85      0.00
    2   18   10     -2.14      0.00
    3   18   10      0.81      0.00
   -3   19   10     -2.11      0.00
   -2   19   10      0.89      0.00
   -1   19   10      2.52      0.00
    0   19   10     -0.36      0.00
    1   19   10     -3.76      0.00
    2   19   10      1.29      0.00
  -12    1   11     -0.69      0.00
  -11    1   11     -0.90      0.00
  -10    1   11      0.99      0.00
   -9    1   11      1.42      0.00
   -8    1   11     -1.58      0.00
   -7    1   11     -2.03      0.00
   -6    1   11      2.32      0.00
   -5    1   11      5.83      0.00
   -4    1   11    -10.44      0.00
   -3    1   11     -4.57      0.00
   -2    1   11     23.25      0.00
   -1    1   11    -13.10      0.00
    0    1   11     -9.42      0.00
    1    1   11     10.12      0.00
    2    1   11     -1.16      0.00
    3    1   11      4.09      0.00
    4    1   11     -5.16      0.00
    5    1   11     -4.53      0.00
    6    1   11      6.31      0.00
    7    1   11      1.72      0.00
    8    1   11     -3.00      0.00
    9    1   11     -1.13      0.00
   10    1   11      0.93      0.00
   11    1   11      0.84      0.00
   12    1   11     -0.37      0.00
  -12    2   11     -0.60      0.00
  -11    2   11      1.42      0.00
  -10    2   11      2.38      0.00
   -9    2   11     -2.27      0.00
   -8    2   11     -4.11      0.00
   -7    2   11      4.69      0.00
   -6    2   11      4.04      0.00
   -5    2   11     -5.62      0.00
   -4    2   11     -7.81      0.00
   -3    2   11     11.10      0.00
   -2    2   11      7.54      0.00
   -1    2   11    -16.86      0.00
    0    2   11     -3.19      0.00
    1    2   11     11.73      0.00
    2    2   11      4.72      0.00
    3    2   11     -7.60      0.00
    4    2   11     -8.39      0.00
    5    2   11      7.83      0.00
    6    2   11      7.02      0.00
    7    2   11     -6.31      0.00
    8    2   11     -3.68      0.00
    9    2   11      2.30      0.00
   10    2   11      1.95      0.00
   11    2   11     -0.95      0.00
   12    2   11     -0.93      0.00
  -12    3   11      0.67      0.00
  -11    3   11      1.66      0.00
  -10    3   11     -2.00      0.00
   -9    3   11     -4.41      0.00
   -8    3   11      3.65      0.00
   -7    3   11      5.67      0.00
   -6    3   11     -5.34      0.00
   -5    3   11     -4.50      0.00
   -4    3   11     -2.56      0.00
   -3    3   11     14.51      0.00
   -2    3   11      6.62      0.00
   -1    3   11    -33.34      0.00
    0    3   11     11.34      0.00
    1    3   11     26.71      0.00
    2    3   11    -17.58      0.00
    3    3   11    -11.36      0.00
    4    3   11      6.49      0.00
    5    3   11      9.98      0.00
    6    3   11     -4.13      0.00
    7    3   11     -7.89      0.00
    8    3   11      2.95      0.00
    9    3   11      3.44      0.00
   10    3   11     -0.79      0.00
   11    3   11     -1.35      0.00
   12    3   11      0.22      0.00
  -12    4   11      0.67      0.00
  -11    4   11     -1.47      0.00
  -10    4   11     -2.09      0.00
   -9    4   11      1.69      0.00
   -8    4   11      4.09      0.00
   -7    4   11     -1.56      0.00
   -6    4   11     -6.79      0.00
   -5    4   11     -0.55      0.00
   -4    4   11     11.31      0.00
   -3    4   11      8.45      0.00
   -2    4   11    -25.48      0.00
   -1    4   11     -6.87      0.00
    0    4   11     34.60      0.00
    1    4   11     -6.20      0.00
    2    4   11    -23.44      0.00
    3    4   11      6.19      0.00
    4    4   11     11.42      0.00
    5    4   11     -0.99      0.00
    6    4   11     -7.05      0.00
    7    4   11     -0.25      0.00
    8    4   11      4.47      0.00
    9    4   11      0.28      0.00
   10    4   11     -1.48      0.00
   11    4   11     -0.16      0.00
   12    4   11      0.61      0.00
  -12    5   11     -0.45      0.00
  -11    5   11     -0.10      0.00
  -10    5   11      1.27      0.00
   -9    5   11     -0.24      0.00
   -8    5   11      1.50      0.00
   -7    5   11     -2.46      0.00
   -6    5   11     -2.81      0.00
   -5    5   11      9.26      0.00
   -4    5   11     -1.30      0.00
   -3    5   11     -9.59      0.00
   -2    5   11      1.42      0.00
   -1    5   11      4.62      0.00
    0    5   11      8.66      0.00
    1    5   11    -11.11      0.00
    2    5   11     -8.92      0.00
    3    5   11     12.16      0.00
    4    5   11      2.06      0.00
    5    5   11     -3.64      0.00
    6    5   11     -2.79      0.00
    7    5   11      1.45      0.00
    8    5   11      2.65      0.00
    9    5   11     -1.17      0.00
   10    5   11     -0.76      0.00
   11    5   11     -0.06      0.00
   12    5   11      0.54      0.00
  -12    6   11      0.38      0.00
  -11    6   11     -0.23      0.00
  -10    6   11     -2.51      0.00
   -9    6   11      2.42      0.00
   -8    6   11      2.81      0.00
   -7    6   11     -4.44      0.00
   -6    6   11     -1.26      0.00
   -5    6   11      2.15      0.00
   -4    6   11      1.82      0.00
   -3    6   11      3.98      0.00
   -2    6   11    -11.85      0.00
   -1    6   11      1.38      0.00
    0    6   11     16.12      0.00
    1    6   11    -13.53      0.00
    2    6   11     -5.24      0.00
    3    6   11      9.79      0.00
    4    6   11      3.31      0.00
    5    6   11     -4.69      0.00
    6    6   11     -3.08      0.00
    7    6   11      3.73      0.00
    8    6   11      0.67      0.00
    9    6   11     -1.77      0.00
   10    6   11     -0.31      0.00
   11    6   11      0.62      0.00
  -11    7   11     -2.07      0.00
  -10    7   11      3.83      0.00
   -9    7   11      3.56      0.00
   -8    7   11     -4.89      0.00
   -7    7   11     -6.45      0.00
   -6    7   11      5.01      0.00
   -5    7   11     12.30      0.00
   -4    7   11     -6.12      0.00
   -3    7   11    -17.02      0.00
   -2    7   11      7.33      0.00
   -1    7   11     16.85      0.00
    0    7   11     -4.48      0.00
    1    7   11    -18.93      0.00
    2    7   11      6.38      0.00
    3    7   11     15.53      0.00
    4    7   11     -6.49      0.00
    5    7   11     -8.61      0.00
    6    7   11      3.82      0.00
    7    7   11      3.05      0.00
    8    7   11     -2.14      0.00
    9    7   11     -1.08      0.00
   10    7   11      0.90      0.00
   11    7   11      0.45      0.00
  -11    8   11      2.73      0.00
  -10    8   11      1.86      0.00
   -9    8   11     -4.99      0.00
   -8    8   11     -4.12      0.00
   -7    8   11      5.78      0.00
   -6    8   11      9.12      0.00
   -5    8   11     -7.65      0.00
   -4    8   11    -14.72      0.00
   -3    8   11     12.05      0.00
   -2    8   11     13.25      0.00
   -1    8   11     -8.64      0.00
    0    8   11    -11.59      0.00
    1    8   11      1.41      0.00
    2    8   11     15.48      0.00
    3    8   11     -2.97      0.00
    4    8   11    -10.98      0.00
    5    8   11      2.95      0.00
    6    8   11      4.50      0.00
    7    8   11     -1.29      0.00
    8    8   11     -2.50      0.00
    9    8   11      0.98      0.00
   10    8   11      0.75      0.00
   11    8   11     -0.41      0.00
  -11    9   11     -0.01      0.00
  -10    9   11     -2.28      0.00
   -9    9   11     -0.70      0.00
   -8    9   11      3.94      0.00
   -7    9   11      1.16      0.00
   -6    9   11     -4.94      0.00
   -5    9   11     -2.33      0.00
   -4    9   11      4.28      0.00
   -3    9   11      5.31      0.00
   -2    9   11     -4.14      0.00
   -1    9   11     -7.49      0.00
    0    9   11      4.66      0.00
    1    9   11      5.72      0.00
    2    9   11     -2.42      0.00
    3    9   11     -3.72      0.00
    4    9   11      0.72      0.00
    5    9   11      2.57      0.00
    6    9   11      0.25      0.00
    7    9   11     -2.47      0.00
    8    9   11      0.06      0.00
    9    9   11      1.27      0.00
   10    9   11     -0.67      0.00
  -10   10   11      1.02      0.00
   -9   10   11     -0.05      0.00
   -8   10   11     -2.83      0.00
   -7   10   11      0.78      0.00
   -6   10   11      4.21      0.00
   -5   10   11     -2.60      0.00
   -4   10   11     -3.65      0.00
   -3   10   11      4.17      0.00
   -2   10   11      0.65      0.00
   -1   10   11     -2.27      0.00
    0   10   11      0.62      0.00
    1   10   11     -1.15      0.00
    2   10   11      2.45      0.00
    3   10   11     -0.13      0.00
    4   10   11     -1.96      0.00
    5   10   11      1.24      0.00
    6   10   11     -0.25      0.00
    7   10   11     -1.06      0.00
    8   10   11      0.34      0.00
    9   10   11      0.27      0.00
   10   10   11      0.00      0.00
  -10   11   11     -1.95      0.00
   -9   11   11     -2.78      0.00
   -8   11   11      5.22      0.00
   -7   11   11      3.72      0.00
   -6   11   11     -7.84      0.00
   -5   11   11     -2.76      0.00
   -4   11   11      6.13      0.00
   -3   11   11      5.65      0.00
   -2   11   11     -6.07      0.00
   -1   11   11     -7.52      0.00
    0   11   11      7.50      0.00
    1   11   11      5.41      0.00
    2   11   11     -5.36      0.00
    3   11   11     -2.18      0.00
    4   11   11      2.50      0.00
    5   11   11      1.67      0.00
    6   11   11     -2.15      0.00
    7   11   11     -0.95      0.00
    8   11   11      1.13      0.00
    9   11   11      0.44      0.00
   10   11   11     -0.53      0.00
  -10   12   11     -0.48      0.00
   -9   12   11      4.66      0.00
   -8   12   11      1.47      0.00
   -7   12   11     -7.48      0.00
   -6   12   11     -0.52      0.00
   -5   12   11      6.58      0.00
   -4   12   11      3.02      0.00
   -3   12   11     -5.17      0.00
   -2   12   11     -8.93      0.00
   -1   12   11      8.53      0.00
    0   12   11      9.11      0.00
    1   12   11    -10.98      0.00
    2   12   11     -3.17      0.00
    3   12   11      6.08      0.00
    4   12   11      2.05      0.00
    5   12   11     -4.48      0.00
    6   12   11     -1.06      0.00
    7   12   11      2.62      0.00
    8   12   11      0.85      0.00
    9   12   11     -0.84      0.00
   -9   13   11     -0.60      0.00
   -8   13   11     -2.81      0.00
   -7   13   11     -0.18      0.00
   -6   13   11      2.98      0.00
   -5   13   11      2.83      0.00
   -4   13   11     -4.87      0.00
   -3   13   11     -5.35      0.00
   -2   13   11      7.10      0.00
   -1   13   11      4.17      0.00
    0   13   11     -6.11      0.00
    1   13   11     -4.88      0.00
    2   13   11      6.17      0.00
    3   13   11      4.13      0.00
    4   13   11     -5.74      0.00
    5   13   11     -2.19      0.00
    6   13   11      4.35      0.00
    7   13   11      0.84      0.00
    8   13   11     -1.47      0.00
    9   13   11     -1.00      0.00
   -8   14   11      0.68      0.00
   -7   14   11     -1.21      0.00
   -6   14   11      2.64      0.00
   -5   14   11     -1.57      0.00
   -4   14   11     -4.34      0.00
   -3   14   11      5.30      0.00
   -2   14   11     -0.53      0.00
   -1   14   11     -1.71      0.00
    0   14   11     -0.32      0.00
    1   14   11     -0.47      0.00
    2   14   11      4.46      0.00
    3   14   11     -2.65      0.00
    4   14   11     -3.43      0.00
    5   14   11      3.26      0.00
    6   14   11      1.79      0.00
    7   14   11     -1.18      0.00
    8   14   11     -0.92      0.00
   -8   15   11     -0.89      0.00
   -7   15   11      0.38      0.00
   -6   15   11      0.91      0.00
   -5   15   11     -0.91      0.00
   -4   15   11      0.00      0.00
   -3   15   11     -1.11      0.00
   -2   15   11      1.79      0.00
   -1   15   11      0.71      0.00
    0   15   11     -3.35      0.00
    1   15   11      0.74      0.00
    2   15   11      2.44      0.00
    3   15   11     -1.19      0.00
    4   15   11     -0.83      0.00
    5   15   11      0.95      0.00
    6   15   11      1.01      0.00
    7   15   11     -1.02      0.00
   -7   16   11     -0.03      0.00
   -6   16   11      1.93      0.00
   -5   16   11     -2.58      0.00
   -4   16   11     -3.63      0.00
   -3   16   11      5.82      0.00
   -2   16   11      0.54      0.00
   -1   16   11     -5.01      0.00
    0   16   11     -0.08      0.00
    1   16   11      3.85      0.00
    2   16   11      2.30      0.00
    3   16   11     -3.93      0.00
    5   16   11      3.81      0.00
    6   16   11      0.07      0.00
   -6   17   11     -1.31      0.00
   -5   17   11     -3.26      0.00
   -4   17   11      4.95      0.00
   -3   17   11      2.56      0.00
   -2   17   11     -5.39      0.00
   -1   17   11     -1.49      0.00
    0   17   11      4.03      0.00
    1   17   11      3.65      0.00
    2   17   11     -4.38      0.00
    3   17   11     -3.66      0.00
    5   17   11      1.66      0.00
   -4   18   11      1.34      0.00
   -3   18   11     -2.16      0.00
   -2   18   11     -2.21      0.00
   -1   18   11      2.10      0.00
    0   18   11      4.21      0.00
    1   18   11     -3.48      0.00
    2   18   11     -2.86      0.00
    3   18   11      2.11      0.00
    4   18   11      2.01      0.00
   -2   19   11      0.02      0.00
   -1   19   11      1.70      0.00
    0   19   11     -0.70      0.00
    1   19   11     -1.88      0.00
    2   19   11      0.46      0.00
  -12    0   12      0.49      0.00
  -11    0   12     -2.68      0.00
  -10    0   12     -1.62      0.00
   -9    0   12      4.29      0.00
   -8    0   12      2.78      0.00
   -7    0   12     -5.72      0.00
   -6    0   12     -4.74      0.00
   -5    0   12     10.91      0.00
   -4    0   12      1.19      0.00
   -3    0   12    -13.41      0.00
   -2    0   12      9.05      0.00
   -1    0   12      0.11      0.00
    0    0   12      2.26      0.00
    1    0   12     -1.25      0.00
    2    0   12    -11.19      0.00
    3    0   12     11.37      0.00
    4    0   12      4.22      0.00
    5    0   12    -10.99      0.00
    6    0   12      0.02      0.00
    7    0   12      6.24      0.00
    8    0   12      0.47      0.00
    9    0   12     -2.47      0.00
   10    0   12     -0.95      0.00
   11    0   12      1.20      0.00
   12    0   12      0.31      0.00
  -12    1   12     -0.79      0.00
  -11    1   12     -0.93      0.00
  -10    1   12      3.28      0.00
   -9    1   12      1.80      0.00
   -8    1   12     -4.90      0.00
   -7    1   12     -2.16      0.00
   -6    1   12      5.36      0.00
   -5    1   12      4.75      0.00
   -4    1   12     -8.92      0.00
   -3    1   12     -5.77      0.00
   -2    1   12     12.11      0.00
   -1    1   12      3.62      0.00
    0    1   12    -11.50      0.00
    1    1   12     -4.87      0.00
    2    1   12     10.54      0.00
    3    1   12      4.95      0.00
    4    1   12     -9.97      0.00
    5    1   12     -2.65      0.00
    6    1   12      8.04      0.00
    7    1   12      0.99      0.00
    8    1   12     -4.08      0.00
    9    1   12     -1.25      0.00
   10    1   12      1.55      0.00
   11    1   12      0.37      0.00
   12    1   12     -0.66      0.00
  -12    2   12     -0.44      0.00
  -11    2   12      0.83      0.00
  -10    2   12      0.65      0.00
   -9    2   12     -2.81      0.00
   -8    2   12     -0.63      0.00
   -7    2   12      2.97      0.00
   -6    2   12      1.33      0.00
   -5    2   12     -0.77      0.00
   -4    2   12    -10.89      0.00
   -3    2   12      6.76      0.00
   -2    2   12     21.57      0.00
   -1    2   12    -25.49      0.00
    0    2   12     -7.81      0.00
    1    2   12     22.99      0.00
    2    2   12     -2.65      0.00
    3    2   12     -7.71      0.00
    4    2   12     -3.05      0.00
    5    2   12      4.70      0.00
    6    2   12      3.75      0.00
    7    2   12     -4.30      0.00
    8    2   12     -2.00      0.00
    9    2   12      1.68      0.00
   10    2   12      0.63      0.00
   11    2   12     -0.22      0.00
   12    2   12     -0.26      0.00
  -12    3   12     -0.24      0.00
  -11    3   12     -0.38      0.00
  -10    3   12      0.70      0.00
   -9    3   12      0.28      0.00
   -8    3   12     -0.97      0.00
   -7    3   12      0.81      0.00
   -6    3   12      0.12      0.00
   -5    3   12     -2.02      0.00
   -4    3   12      0.18      0.00
   -3    3   12      8.18      0.00
   -2    3   12     -6.53      0.00
   -1    3   12    -11.65      0.00
    0    3   12     13.40      0.00
    1    3   12      3.10      0.00
    2    3   12     -8.45      0.00
    3    3   12      0.22      0.00
    4    3   12      0.24      0.00
    5    3   12      2.09      0.00
    6    3   12      1.54      0.00
    7    3   12     -2.79      0.00
    8    3   12     -0.48      0.00
    9    3   12      0.81      0.00
   10    3   12      0.68      0.00
   11    3   12     -0.12      0.00
   12    3   12     -0.26      0.00
  -12    4   12     -0.51      0.00
  -11    4   12      1.94      0.00
  -10    4   12      1.38      0.00
   -9    4   12     -4.66      0.00
   -8    4   12     -0.11      0.00
   -7    4   12      4.92      0.00
   -6    4   12      0.03      0.00
   -5    4   12     -1.49      0.00
   -4    4   12     -8.46      0.00
   -3    4   12      6.22      0.00
   -2    4   12     12.84      0.00
   -1    4   12    -18.88      0.00
    0    4   12     -0.03      0.00
    1    4   12     14.24      0.00
    2    4   12     -5.17      0.00
    3    4   12     -5.19      0.00
    4    4   12     -1.62      0.00
    5    4   12      7.18      0.00
    6    4   12      0.63      0.00
    7    4   12     -6.03      0.00
    8    4   12      0.13      0.00
    9    4   12      2.62      0.00
   10    4   12      0.61      0.00
   11    4   12     -1.08      0.00
   12    4   12     -0.17      0.00
  -12    5   12      1.26      0.00
  -11    5   12      0.55      0.00
  -10    5   12     -4.72      0.00
   -9    5   12     -0.79      0.00
   -8    5   12      7.07      0.00
   -7    5   12      1.44      0.00
   -6    5   12     -8.55      0.00
   -5    5   12     -6.96      0.00
   -4    5   12     11.62      0.00
   -3    5   12     17.88      0.00
   -2    5   12    -24.05      0.00
   -1    5   12    -16.80      0.00
    0    5   12     32.35      0.00
    1    5   12      4.00      0.00
    2    5   12    -22.35      0.00
    3    5   12     -2.17      0.00
    4    5   12     13.16      0.00
    5    5   12      3.85      0.00
    6    5   12     -8.76      0.00
    7    5   12     -2.77      0.00
    8    5   12      4.66      0.00
    9    5   12      1.97      0.00
   10    5   12     -1.82      0.00
   11    5   12     -0.69      0.00
  -11    6   12     -2.49      0.00
  -10    6   12      0.98      0.00
   -9    6   12      4.34      0.00
   -8    6   12      1.14      0.00
   -7    6   12     -7.68      0.00
   -6    6   12     -4.31      0.00
   -5    6   12     15.18      0.00
   -4    6   12      5.50      0.00
   -3    6   12    -18.98      0.00
   -2    6   12     -6.95      0.00
   -1    6   12     17.48      0.00
    0    6   12     12.99      0.00
    1    6   12    -21.22      0.00
    2    6   12    -11.41      0.00
    3    6   12     18.66      0.00
    4    6   12      5.34      0.00
    5    6   12     -9.71      0.00
    6    6   12     -4.04      0.00
    7    6   12      4.05      0.00
    8    6   12      3.42      0.00
    9    6   12     -1.94      0.00
   10    6   12     -1.20      0.00
   11    6   12      0.33      0.00
  -11    7   12      1.16      0.00
  -10    7   12      0.71      0.00
   -9    7   12     -0.69      0.00
   -8    7   12     -1.53      0.00
   -7    7   12     -1.05      0.00
   -6    7   12      5.57      0.00
   -5    7   12      0.70      0.00
   -4    7   12     -9.44      0.00
   -3    7   12      3.30      0.00
   -2    7   12      4.81      0.00
   -1    7   12      0.40      0.00
    0    7   12     -0.92      0.00
    1    7   12    -10.18      0.00
    2    7   12      6.77      0.00
    3    7   12      7.75      0.00
    4    7   12     -5.32      0.00
    5    7   12     -3.46      0.00
    6    7   12      1.51      0.00
    7    7   12      3.21      0.00
    8    7   12     -1.04      0.00
    9    7   12     -1.63      0.00
   10    7   12      0.14      0.00
   11    7   12      0.34      0.00
  -11    8   12     -1.10      0.00
  -10    8   12     -0.10      0.00
   -9    8   12      2.55      0.00
   -8    8   12      0.40      0.00
   -7    8   12     -4.09      0.00
   -6    8   12     -1.23      0.00
   -5    8   12      5.73      0.00
   -4    8   12      1.19      0.00
   -3    8   12     -6.77      0.00
   -2    8   12     -1.36      0.00
   -1    8   12      6.51      0.00
    0    8   12      2.44      0.00
    1    8   12     -8.80      0.00
    2    8   12      0.69      0.00
    3    8   12      7.39      0.00
    4    8   12     -1.51      0.00
    5    8   12     -4.27      0.00
    6    8   12      1.55      0.00
    7    8   12      1.04      0.00
    8    8   12     -0.97      0.00
    9    8   12     -0.42      0.00
   10    8   12     -0.20      0.00
   11    8   12      0.71      0.00
  -11    9   12      0.46      0.00
  -10    9   12      3.19      0.00
   -9    9   12     -1.13      0.00
   -8    9   12     -6.43      0.00
   -7    9   12      0.48      0.00
   -6    9   12     10.00      0.00
   -5    9   12     -0.48      0.00
   -4    9   12    -13.39      0.00
   -3    9   12      1.36      0.00
   -2    9   12     12.66      0.00
   -1    9   12      1.53      0.00
    0    9   12    -11.73      0.00
    1    9   12     -5.34      0.00
    2    9   12     13.61      0.00
    3    9   12      3.24      0.00
    4    9   12     -9.86      0.00
    5    9   12     -1.26      0.00
    6    9   12      4.17      0.00
    7    9   12      0.77      0.00
    8    9   12     -1.94      0.00
    9    9   12     -0.79      0.00
   10    9   12      0.93      0.00
  -10   10   12     -1.41      0.00
   -9   10   12     -4.49      0.00
   -8   10   12      2.76      0.00
   -7   10   12      5.92      0.00
   -6   10   12     -2.71      0.00
   -5   10   12     -7.27      0.00
   -4   10   12     -0.42      0.00
   -3   10   12     11.52      0.00
   -2   10   12      2.04      0.00
   -1   10   12    -13.99      0.00
    0   10   12     -1.39      0.00
    1   10   12     12.40      0.00
    2   10   12      1.85      0.00
    3   10   12     -7.71      0.00
    4   10   12     -3.12      0.00
    5   10   12      5.25      0.00
    6   10   12      2.22      0.00
    7   10   12     -2.96      0.00
    8   10   12     -1.52      0.00
    9   10   12      1.33      0.00
   10   10   12      0.33      0.00
  -10   11   12     -1.41      0.00
   -9   11   12      2.09      0.00
   -8   11   12      1.42      0.00
   -7   11   12     -1.84      0.00
   -6   11   12     -0.87      0.00
   -5   11   12     -1.05      0.00
   -4   11   12      3.72      0.00
   -3   11   12      3.60      0.00
   -2   11   12     -8.45      0.00
   -1   11   12     -1.94      0.00
    0   11   12      9.40      0.00
    1   11   12     -1.10      0.00
    2   11   12     -4.91      0.00
    3   11   12     -0.74      0.00
    4   11   12      2.79      0.00
    5   11   12      1.41      0.00
    6   11   12     -2.00      0.00
    7   11   12     -0.95      0.00
    8   11   12      0.79      0.00
    9   11   12      0.67      0.00
   10   11   12     -0.67      0.00
   -9   12   12     -0.87      0.00
   -8   12   12      0.82      0.00
   -7   12   12      1.43      0.00
   -6   12   12     -3.17      0.00
   -5   12   12      0.77      0.00
   -4   12   12      2.06      0.00
   -3   12   12     -1.28      0.00
   -2   12   12     -0.75      0.00
   -1   12   12     -0.62      0.00
    0   12   12      2.27      0.00
    1   12   12     -0.81      0.00
    2   12   12     -1.01      0.00
    3   12   12      1.81      0.00
    4   12   12     -0.32      0.00
    5   12   12     -0.26      0.00
    6   12   12      0.07      0.00
    7   12   12     -0.23      0.00
    8   12   12      0.01      0.00
    9   12   12     -0.40      0.00
   -9   13   12      1.34      0.00
   -8   13   12      1.82      0.00
   -7   13   12     -3.53      0.00
   -6   13   12     -0.25      0.00
   -5   13   12      1.89      0.00
   -4   13   12      0.81      0.00
   -3   13   12      1.43      0.00
   -2   13   12     -6.63      0.00
   -1   13   12      1.86      0.00
    0   13   12      6.71      0.00
    1   13   12     -4.17      0.00
    2   13   12     -1.54      0.00
    3   13   12      0.40      0.00
    4   13   12      1.10      0.00
    5   13   12     -0.14      0.00
    6   13   12     -1.12      0.00
    7   13   12      0.31      0.00
    8   13   12      0.37      0.00
   -8   14   12     -1.05      0.00
   -7   14   12     -1.48      0.00
   -6   14   12      0.29      0.00
   -5   14   12      3.46      0.00
   -4   14   12      0.52      0.00
   -3   14   12     -6.98      0.00
   -2   14   12      1.39      0.00
   -1   14   12      6.28      0.00
    0   14   12     -1.40      0.00
    1   14   12     -6.38      0.00
    2   14   12      1.16      0.00
    3   14   12      4.39      0.00
    4   14   12     -0.52      0.00
    5   14   12     -3.11      0.00
    6   14   12      1.33      0.00
    7   14   12      1.24      0.00
    8   14   12     -0.25      0.00
   -7   15   12     -1.52      0.00
   -6   15   12      4.30      0.00
   -5   15   12      0.71      0.00
   -4   15   12     -7.60      0.00
   -3   15   12      2.11      0.00
   -2   15   12      3.98      0.00
   -1   15   12     -0.10      0.00
    0   15   12     -4.25      0.00
    1   15   12     -1.91      0.00
    2   15   12      6.75      0.00
    3   15   12      0.19      0.00
    4   15   12     -5.25      0.00
    5   15   12      1.16      0.00
    6   15   12      2.56      0.00
    7   15   12     -0.42      0.00
   -6   16   12      0.73      0.00
   -5   16   12     -4.33      0.00
   -4   16   12      0.46      0.00
   -3   16   12      3.73      0.00
   -2   16   12      0.15      0.00
   -1   16   12     -2.92      0.00
    0   16   12     -2.28      0.00
    1   16   12      4.58      0.00
    2   16   12      1.73      0.00
    3   16   12     -4.35      0.00
    4   16   12      0.05      0.00
    5   16   12      2.46      0.00
    6   16   12      0.13      0.00
   -5   17   12     -0.14      0.00
   -4   17   12      0.17      0.00
   -3   17   12      1.54      0.00
   -2   17   12     -1.71      0.00
   -1   17   12     -2.06      0.00
    0   17   12      2.95      0.00
    1   17   12      1.02      0.00
    2   17   12     -0.80      0.00
    3   17   12     -1.11      0.00
    5   17   12      0.92      0.00
   -4   18   12      0.95      0.00
   -3   18   12      1.27      0.00
   -2   18   12     -1.43      0.00
   -1   18   12     -0.01      0.00
    0   18   12      0.63      0.00
    1   18   12      1.37      0.00
    2   18   12     -0.85      0.00
    3   18   12     -1.94      0.00
  -12    1   13      0.72      0.00
  -11    1   13     -0.62      0.00
  -10    1   13     -2.45      0.00
   -9    1   13      0.04      0.00
   -8    1   13      4.16      0.00
   -7    1   13     -0.23      0.00
   -6    1   13     -6.20      0.00
   -5    1   13      2.87      0.00
   -4    1   13      2.09      0.00
   -3    1   13     -1.20      0.00
   -2    1   13      7.12      0.00
   -1    1   13    -13.22      0.00
    0    1   13      3.70      0.00
    1    1   13     12.49      0.00
    2    1   13    -12.35      0.00
    3    1   13     -0.98      0.00
    4    1   13      6.08      0.00
    5    1   13     -1.88      0.00
    6    1   13     -2.12      0.00
    7    1   13      0.35      0.00
    8    1   13      1.37      0.00
    9    1   13      0.41      0.00
   10    1   13     -1.36      0.00
   11    1   13      0.22      0.00
   12    1   13      0.40      0.00
  -12    2   13     -0.04      0.00
  -11    2   13     -2.79      0.00
  -10    2   13      1.22      0.00
   -9    2   13      5.44      0.00
   -8    2   13     -1.94      0.00
   -7    2   13     -6.54      0.00
   -6    2   13      0.06      0.00
   -5    2   13     10.41      0.00
   -4    2   13     -0.04      0.00
   -3    2   13    -11.27      0.00
   -2    2   13     -1.41      0.00
   -1    2   13      9.71      0.00
    0    2   13      3.88      0.00
    1    2   13    -13.43      0.00
    2    2   13     -2.27      0.00
    3    2   13     12.72      0.00
    4    2   13     -1.98      0.00
    5    2   13     -8.05      0.00
    6    2   13      3.19      0.00
    7    2   13      4.26      0.00
    8    2   13     -0.70      0.00
    9    2   13     -3.32      0.00
   10    2   13      0.31      0.00
   11    2   13      1.16      0.00
   12    2   13     -0.17      0.00
  -12    3   13     -1.29      0.00
  -11    3   13      0.65      0.00
  -10    3   13      4.52      0.00
   -9    3   13     -3.07      0.00
   -8    3   13     -5.65      0.00
   -7    3   13      2.39      0.00
   -6    3   13      8.23      0.00
   -5    3   13      2.46      0.00
   -4    3   13    -20.64      0.00
   -3    3   13      0.58      0.00
   -2    3   13     31.86      0.00
   -1    3   13    -16.28      0.00
    0    3   13    -21.07      0.00
    1    3   13     15.52      0.00
    2    3   13     10.30      0.00
    3    3   13     -4.10      0.00
    4    3   13    -11.75      0.00
    5    3   13      3.69      0.00
    6    3   13      8.73      0.00
    7    3   13     -3.09      0.00
    8    3   13     -5.55      0.00
    9    3   13      0.67      0.00
   10    3   13      2.58      0.00
   11    3   13      0.01      0.00
  -12    4   13      0.35      0.00
  -11    4   13      1.29      0.00
  -10    4   13     -1.51      0.00
   -9    4   13     -3.36      0.00
   -8    4   13      2.47      0.00
   -7    4   13      5.45      0.00
   -6    4   13     -2.64      0.00
   -5    4   13    -11.22      0.00
   -4    4   13      2.77      0.00
   -3    4   13     22.71      0.00
   -2    4   13    -11.21      0.00
   -1    4   13    -26.53      0.00
    0    4   13     19.88      0.00
    1    4   13     16.10      0.00
    2    4   13    -14.21      0.00
    3    4   13     -9.69      0.00
    4    4   13      5.45      0.00
    5    4   13      8.03      0.00
    6    4   13     -1.94      0.00
    7    4   13     -6.40      0.00
    8    4   13      0.29      0.00
    9    4   13      3.74      0.00
   10    4   13      0.15      0.00
   11    4   13     -0.93      0.00
  -11    5   13     -0.35      0.00
  -10    5   13      0.94      0.00
   -9    5   13     -0.38      0.00
   -8    5   13      1.25      0.00
   -7    5   13     -1.04      0.00
   -6    5   13     -3.73      0.00
   -5    5   13      6.81      0.00
   -4    5   13      1.17      0.00
   -3    5   13     -6.89      0.00
   -2    5   13     -0.50      0.00
   -1    5   13      0.67      0.00
    0    5   13      9.13      0.00
    1    5   13     -3.90      0.00
    2    5   13    -10.86      0.00
    3    5   13      6.67      0.00
    4    5   13      3.36      0.00
    5    5   13     -1.19      0.00
    6    5   13     -2.16      0.00
    7    5   13     -1.80      0.00
    8    5   13      2.46      0.00
    9    5   13      0.84      0.00
   10    5   13     -0.51      0.00
   11    5   13     -0.50      0.00
  -11    6   13      1.95      0.00
  -10    6   13     -1.91      0.00
   -9    6   13     -2.86      0.00
   -8    6   13      2.90      0.00
   -7    6   13      2.65      0.00
   -6    6   13     -0.42      0.00
   -5    6   13     -6.69      0.00
   -4    6   13     -1.67      0.00
   -3    6   13     15.41      0.00
   -2    6   13     -5.18      0.00
   -1    6   13    -14.58      0.00
    0    6   13     12.18      0.00
    1    6   13      3.53      0.00
    2    6   13     -6.15      0.00
    3    6   13     -1.82      0.00
    4    6   13      2.33      0.00
    5    6   13      3.95      0.00
    6    6   13     -2.88      0.00
    7    6   13     -1.78      0.00
    8    6   13      1.20      0.00
    9    6   13      1.11      0.00
   10    6   13     -0.51      0.00
   11    6   13     -0.43      0.00
  -11    7   13     -1.49      0.00
  -10    7   13     -2.43      0.00
   -9    7   13      3.64      0.00
   -8    7   13      4.86      0.00
   -7    7   13     -5.10      0.00
   -6    7   13     -8.85      0.00
   -5    7   13      7.97      0.00
   -4    7   13     12.52      0.00
   -3    7   13     -9.10      0.00
   -2    7   13    -15.38      0.00
   -1    7   13      8.38      0.00
    0    7   13     18.89      0.00
    1    7   13    -12.09      0.00
    2    7   13    -14.91      0.00
    3    7   13     10.00      0.00
    4    7   13      9.45      0.00
    5    7   13     -4.90      0.00
    6    7   13     -6.05      0.00
    7    7   13      0.92      0.00
    8    7   13      3.59      0.00
    9    7   13      0.15      0.00
   10    7   13     -1.67      0.00
   11    7   13      0.14      0.00
  -11    8   13     -0.97      0.00
  -10    8   13      2.23      0.00
   -9    8   13      2.37      0.00
   -8    8   13     -3.73      0.00
   -7    8   13     -5.05      0.00
   -6    8   13      6.31      0.00
   -5    8   13      8.01      0.00
   -4    8   13     -9.59      0.00
   -3    8   13     -7.97      0.00
   -2    8   13      6.68      0.00
   -1    8   13     11.69      0.00
    0    8   13     -4.35      0.00
    1    8   13    -17.41      0.00
    2    8   13      7.57      0.00
    3    8   13     13.56      0.00
    4    8   13     -5.05      0.00
    5    8   13     -8.15      0.00
    6    8   13      0.77      0.00
    7    8   13      5.29      0.00
    8    8   13      0.54      0.00
    9    8   13     -2.85      0.00
   10    8   13     -0.29      0.00
  -10    9   13      0.81      0.00
   -9    9   13     -1.18      0.00
   -8    9   13     -0.42      0.00
   -7    9   13      0.13      0.00
   -6    9   13      1.65      0.00
   -5    9   13     -0.38      0.00
   -4    9   13     -4.69      0.00
   -3    9   13      1.73      0.00
   -2    9   13      5.98      0.00
   -1    9   13     -2.35      0.00
    0    9   13     -5.57      0.00
    1    9   13      0.99      0.00
    2    9   13      6.18      0.00
    3    9   13      1.15      0.00
    4    9   13     -5.99      0.00
    5    9   13     -1.14      0.00
    6    9   13      4.39      0.00
    7    9   13      0.75      0.00
    8    9   13     -2.49      0.00
    9    9   13     -0.51      0.00
   10    9   13      0.40      0.00
  -10   10   13      0.61      0.00
   -9   10   13      0.29      0.00
   -8   10   13     -2.81      0.00
   -7   10   13     -0.71      0.00
   -6   10   13      4.75      0.00
   -5   10   13     -0.99      0.00
   -4   10   13     -4.55      0.00
   -3   10   13      2.26      0.00
   -2   10   13      2.34      0.00
   -1   10   13      0.07      0.00
    0   10   13     -1.67      0.00
    1   10   13     -3.00      0.00
    2   10   13      3.97      0.00
    3   10   13      1.57      0.00
    4   10   13     -3.77      0.00
    5   10   13     -0.33      0.00
    6   10   13      1.87      0.00
    7   10   13      0.19      0.00
    8   10   13     -0.86      0.00
    9   10   13     -0.46      0.00
   10   10   13      0.04      0.00
  -10   11   13     -0.24      0.00
   -9   11   13     -2.84      0.00
   -8   11   13      0.35      0.00
   -7   11   13      3.94      0.00
   -6   11   13     -0.69      0.00
   -5   11   13     -3.00      0.00
   -4   11   13     -2.60      0.00
   -3   11   13      4.46      0.00
   -2   11   13      5.19      0.00
   -1   11   13     -6.58      0.00
    0   11   13     -4.65      0.00
    1   11   13      5.46      0.00
    2   11   13      4.50      0.00
    3   11   13     -1.98      0.00
    4   11   13     -5.23      0.00
    5   11   13      2.18      0.00
    6   11   13      3.53      0.00
    7   11   13     -1.06      0.00
    8   11   13     -2.12      0.00
    9   11   13     -0.23      0.00
   -9   12   13      0.68      0.00
   -8   12   13      1.89      0.00
   -7   12   13     -0.16      0.00
   -6   12   13     -0.25      0.00
   -5   12   13     -3.82      0.00
   -4   12   13      1.59      0.00
   -3   12   13      8.19      0.00
   -2   12   13     -6.31      0.00
   -1   12   13     -6.70      0.00
    0   12   13      6.88      0.00
    1   12   13      4.23      0.00
    2   12   13     -2.37      0.00
    3   12   13     -5.27      0.00
    4   12   13      0.60      0.00
    5   12   13      4.36      0.00
    6   12   13     -0.55      0.00
    7   12   13     -2.47      0.00
    8   12   13     -0.47      0.00
    9   12   13      1.56      0.00
   -8   13   13      1.07      0.00
   -7   13   13      0.21      0.00
   -6   13   13     -4.83      0.00
   -5   13   13      1.43      0.00
   -4   13   13      6.22      0.00
   -3   13   13     -3.36      0.00
   -2   13   13     -4.94      0.00
   -1   13   13      1.38      0.00
    0   13   13      6.35      0.00
    1   13   13     -2.40      0.00
    2   13   13     -4.95      0.00
    3   13   13      1.49      0.00
    4   13   13      3.05      0.00
    5   13   13     -0.03      0.00
    6   13   13     -1.64      0.00
    7   13   13     -0.53      0.00
    8   13   13      1.04      0.00
   -8   14   13      0.38      0.00
   -7   14   13     -3.88      0.00
   -6   14   13      1.88      0.00
   -5   14   13      4.25      0.00
   -4   14   13     -3.17      0.00
   -3   14   13     -1.17      0.00
   -2   14   13     -2.06      0.00
   -1   14   13      3.74      0.00
    0   14   13      2.41      0.00
    1   14   13     -5.70      0.00
    2   14   13      1.17      0.00
    3   14   13      2.07      0.00
    4   14   13     -0.58      0.00
    5   14   13     -0.77      0.00
    6   14   13     -0.55      0.00
    7   14   13      0.64      0.00
    8   14   13      0.45      0.00
   -7   15   13      0.63      0.00
   -6   15   13      1.08      0.00
   -5   15   13     -1.07      0.00
   -4   15   13      0.09      0.00
   -3   15   13     -1.31      0.00
   -2   15   13      0.76      0.00
   -1   15   13      1.98      0.00
    0   15   13     -1.61      0.00
    1   15   13     -1.70      0.00
    2   15   13      0.70      0.00
    3   15   13      0.52      0.00
    4   15   13      0.74      0.00
    5   15   13     -1.03      0.00
    6   15   13      0.26      0.00
    7   15   13      1.12      0.00
   -6   16   13      0.88      0.00
   -5   16   13      1.70      0.00
   -4   16   13     -2.69      0.00
   -3   16   13     -0.32      0.00
   -2   16   13      0.53      0.00
   -1   16   13      0.98      0.00
    0   16   13     -0.29      0.00
    1   16   13     -3.31      0.00
    2   16   13      2.93      0.00
    3   16   13      2.34      0.00
    4   16   13     -2.31      0.00
    5   16   13     -0.79      0.00
    6   16   13      1.39      0.00
   -5   17   13     -2.09      0.00
   -4   17   13     -1.68      0.00
   -3   17   13      1.86      0.00
   -2   17   13      2.01      0.00
   -1   17   13     -0.55      0.00
    0   17   13     -4.13      0.00
    1   17   13      2.39      0.00
    2   17   13      4.05      0.00
    3   17   13     -3.18      0.00
   -3   18   13      2.19      0.00
   -2   18   13     -1.27      0.00
   -1   18   13     -3.26      0.00
    0   18   13      2.28      0.00
    1   18   13      2.86      0.00
    2   18   13     -1.57      0.00
    3   18   13     -1.94      0.00
  -12    0   14      0.87      0.00
  -11    0   14      1.74      0.00
  -10    0   14     -4.14      0.00
   -9    0   14     -4.08      0.00
   -8    0   14      6.58      0.00
   -7    0   14      5.97      0.00
   -6    0   14     -8.79      0.00
   -5    0   14     -7.85      0.00
   -4    0   14      7.04      0.00
   -3    0   14     11.32      0.00
   -2    0   14      1.37      0.00
   -1    0   14    -25.17      0.00
    0    0   14      8.10      0.00
    1    0   14     24.55      0.00
    2    0   14    -15.49      0.00
    3    0   14    -12.05      0.00
    4    0   14      9.55      0.00
    5    0   14      5.22      0.00
    6    0   14     -4.68      0.00
    7    0   14     -4.09      0.00
    8    0   14      2.05      0.00
    9    0   14      3.46      0.00
   10    0   14     -1.54      0.00
   11    0   14     -0.78      0.00
  -12    1   14      0.99      0.00
  -11    1   14     -2.03      0.00
  -10    1   14     -2.21      0.00
   -9    1   14      4.83      0.00
   -8    1   14      2.75      0.00
   -7    1   14     -5.12      0.00
   -6    1   14     -6.94      0.00
   -5    1   14      8.23      0.00
   -4    1   14      9.98      0.00
   -3    1   14    -10.17      0.00
   -2    1   14    -11.86      0.00
   -1    1   14     10.06      0.00
    0    1   14     12.62      0.00
    1    1   14    -11.45      0.00
    2    1   14    -10.65      0.00
    3    1   14      9.90      0.00
    4    1   14      6.14      0.00
    5    1   14     -6.75      0.00
    6    1   14     -2.94      0.00
    7    1   14      3.46      0.00
    8    1   14      3.03      0.00
    9    1   14     -2.12      0.00
   10    1   14     -1.42      0.00
   11    1   14      0.51      0.00
  -12    2   14     -0.22      0.00
  -11    2   14     -0.91      0.00
  -10    2   14      1.84      0.00
   -9    2   14     -0.31      0.00
   -8    2   14     -1.79      0.00
   -7    2   14     -1.03      0.00
   -6    2   14      2.21      0.00
   -5    2   14      6.32      0.00
   -4    2   14    -11.07      0.00
   -3    2   14     -5.87      0.00
   -2    2   14     22.80      0.00
   -1    2   14     -8.11      0.00
    0    2   14    -14.08      0.00
    1    2   14      9.48      0.00
    2    2   14      3.46      0.00
    3    2   14      0.17      0.00
    4    2   14     -4.99      0.00
    5    2   14     -1.17      0.00
    6    2   14      4.30      0.00
    7    2   14      0.45      0.00
    8    2   14     -2.65      0.00
    9    2   14     -0.75      0.00
   10    2   14      0.54      0.00
   11    2   14      0.45      0.00
  -12    3   14      0.38      0.00
  -11    3   14     -0.84      0.00
  -10    3   14     -0.86      0.00
   -9    3   14      1.32      0.00
   -8    3   14      1.36      0.00
   -7    3   14     -0.80      0.00
   -6    3   14     -3.01      0.00
   -5    3   14     -0.41      0.00
   -4    3   14      3.87      0.00
   -3    3   14      6.35      0.00
   -2    3   14     -8.76      0.00
   -1    3   14    -10.08      0.00
    0    3   14     14.58      0.00
    1    3   14      3.30      0.00
    2    3   14    -11.65      0.00
    3    3   14      0.28      0.00
    4    3   14      4.61      0.00
    5    3   14     -0.13      0.00
    6    3   14     -1.10      0.00
    7    3   14     -0.81      0.00
    8    3   14      0.65      0.00
    9    3   14      0.09      0.00
   10    3   14     -0.16      0.00
   11    3   14      0.37      0.00
  -11    4   14     -1.28      0.00
  -10    4   14      3.71      0.00
   -9    4   14      0.96      0.00
   -8    4   14     -3.79      0.00
   -7    4   14     -3.21      0.00
   -6    4   14      3.63      0.00
   -5    4   14     11.63      0.00
   -4    4   14    -11.16      0.00
   -3    4   14    -13.18      0.00
   -2    4   14     17.39      0.00
   -1    4   14      3.69      0.00
    0    4   14     -9.62      0.00
    1    4   14     -3.90      0.00
    2    4   14      2.60      0.00
    3    4   14      8.75      0.00
    4    4   14     -5.75      0.00
    5    4   14     -4.37      0.00
    6    4   14      4.69      0.00
    7    4   14      1.47      0.00
    8    4   14     -2.05      0.00
    9    4   14     -1.61      0.00
   10    4   14      1.19      0.00
   11    4   14      0.61      0.00
  -11    5   14      2.13      0.00
  -10    5   14      1.01      0.00
   -9    5   14     -5.11      0.00
   -8    5   14     -1.24      0.00
   -7    5   14      6.21      0.00
   -6    5   14      5.33      0.00
   -5    5   14    -12.00      0.00
   -4    5   14    -10.32      0.00
   -3    5   14     23.00      0.00
   -2    5   14      5.60      0.00
   -1    5   14    -26.44      0.00
    0    5   14      2.79      0.00
    1    5   14     16.50      0.00
    2    5   14      0.32      0.00
    3    5   14     -9.98      0.00
    4    5   14     -4.02      0.00
    5    5   14      8.54      0.00
    6    5   14      3.15      0.00
    7    5   14     -4.92      0.00
    8    5   14     -3.54      0.00
    9    5   14      2.52      0.00
   10    5   14      1.68      0.00
   11    5   14     -0.54      0.00
  -11    6   14      0.30      0.00
  -10    6   14     -1.91      0.00
   -9    6   14     -1.20      0.00
   -8    6   14      4.87      0.00
   -7    6   14      1.37      0.00
   -6    6   14     -9.15      0.00
   -5    6   14      0.33      0.00
   -4    6   14     11.30      0.00
   -3    6   14      1.25      0.00
   -2    6   14    -13.64      0.00
   -1    6   14     -4.83      0.00
    0    6   14     19.83      0.00
    1    6   14      0.90      0.00
    2    6   14    -17.58      0.00
    3    6   14      0.51      0.00
    4    6   14      9.67      0.00
    5    6   14      2.22      0.00
    6    6   14     -5.59      0.00
    7    6   14     -4.34      0.00
    8    6   14      2.95      0.00
    9    6   14      3.05      0.00
   10    6   14     -0.88      0.00
   11    6   14     -0.92      0.00
  -11    7   14     -0.01      0.00
  -10    7   14     -0.79      0.00
   -9    7   14      0.33      0.00
   -8    7   14      1.28      0.00
   -7    7   14     -2.14      0.00
   -6    7   14      0.32      0.00
   -5    7   14      3.29      0.00
   -4    7   14     -2.89      0.00
   -3    7   14      0.45      0.00
   -2    7   14     -1.86      0.00
   -1    7   14      1.65      0.00
    0    7   14      6.66      0.00
    1    7   14     -9.21      0.00
    2    7   14     -2.80      0.00
    3    7   14      7.85      0.00
    4    7   14      1.15      0.00
    5    7   14     -3.07      0.00
    6    7   14     -2.94      0.00
    7    7   14      1.90      0.00
    8    7   14      2.43      0.00
    9    7   14     -0.76      0.00
   10    7   14     -0.98      0.00
   11    7   14      0.11      0.00
  -11    8   14     -0.26      0.00
  -10    8   14     -1.03      0.00
   -9    8   14      0.89      0.00
   -8    8   14      2.98      0.00
   -7    8   14     -1.90      0.00
   -6    8   14     -3.57      0.00
   -5    8   14      1.86      0.00
   -4    8   14      3.96      0.00
   -3    8   14     -0.93      0.00
   -2    8   14     -5.15      0.00
   -1    8   14      0.37      0.00
    0    8   14      7.06      0.00
    1    8   14     -3.04      0.00
    2    8   14     -4.88      0.00
    3    8   14      3.44      0.00
    4    8   14      2.16      0.00
    5    8   14     -1.25      0.00
    6    8   14     -1.43      0.00
    7    8   14      0.16      0.00
    8    8   14      0.54      0.00
    9    8   14      0.39      0.00
   10    8   14     -0.65      0.00
  -10    9   14      0.53      0.00
   -9    9   14      2.47      0.00
   -8    9   14     -1.41      0.00
   -7    9   14     -3.99      0.00
   -6    9   14      1.68      0.00
   -5    9   14      5.33      0.00
   -4    9   14     -1.90      0.00
   -3    9   14     -5.38      0.00
   -2    9   14     -1.55      0.00
   -1    9   14      8.68      0.00
    0    9   14      2.92      0.00
    1    9   14    -12.63      0.00
    2    9   14      0.00      0.00
    3    9   14      9.28      0.00
    4    9   14      0.76      0.00
    5    9   14     -5.72      0.00
    6    9   14     -2.18      0.00
    7    9   14      3.12      0.00
    8    9   14      2.11      0.00
    9    9   14     -1.59      0.00
   10    9   14     -1.13      0.00
  -10   10   14      1.22      0.00
   -9   10   14     -0.63      0.00
   -8   10   14     -1.10      0.00
   -7   10   14     -1.36      0.00
   -6   10   14      2.04      0.00
   -5   10   14      3.39      0.00
   -4   10   14     -6.26      0.00
   -3   10   14     -3.25      0.00
   -2   10   14      8.28      0.00
   -1   10   14      3.01      0.00
    0   10   14     -8.63      0.00
    1   10   14     -3.02      0.00
    2   10   14      7.77      0.00
    3   10   14      5.51      0.00
    4   10   14     -7.05      0.00
    5   10   14     -4.48      0.00
    6   10   14      4.61      0.00
    7   10   14      3.22      0.00
    8   10   14     -2.02      0.00
    9   10   14     -2.12      0.00
   -9   11   14     -0.32      0.00
   -8   11   14     -2.22      0.00
   -7   11   14      0.40      0.00
   -6   11   14      5.94      0.00
   -5   11   14     -4.30      0.00
   -4   11   14     -5.84      0.00
   -3   11   14      6.99      0.00
   -2   11   14      3.56      0.00
   -1   11   14     -5.23      0.00
    0   11   14     -2.91      0.00
    1   11   14      3.10      0.00
    2   11   14      4.78      0.00
    3   11   14     -2.85      0.00
    4   11   14     -5.31      0.00
    5   11   14      1.93      0.00
    6   11   14      3.64      0.00
    7   11   14     -0.65      0.00
    8   11   14     -2.19      0.00
    9   11   14      0.41      0.00
   -9   12   14     -1.55      0.00
   -8   12   14      1.04      0.00
   -7   12   14      3.82      0.00
   -6   12   14     -3.97      0.00
   -5   12   14     -2.79      0.00
   -4   12   14      2.95      0.00
   -3   12   14      2.47      0.00
   -2   12   14     -0.23      0.00
   -1   12   14     -4.87      0.00
    0   12   14      1.27      0.00
    1   12   14      3.14      0.00
    2   12   14     -0.51      0.00
    3   12   14     -1.14      0.00
    4   12   14     -1.86      0.00
    5   12   14      2.01      0.00
    6   12   14      1.93      0.00
    7   12   14     -1.23      0.00
    8   12   14     -0.87      0.00
   -8   13   14      1.20      0.00
   -7   13   14     -2.51      0.00
   -6   13   14      0.94      0.00
   -5   13   14      0.86      0.00
   -4   13   14     -1.81      0.00
   -3   13   14      3.81      0.00
   -2   13   14     -2.90      0.00
   -1   13   14     -2.46      0.00
    0   13   14      2.96      0.00
    1   13   14      0.64      0.00
    2   13   14      1.18      0.00
    3   13   14     -2.72      0.00
    4   13   14     -1.74      0.00
    5   13   14      2.95      0.00
    6   13   14      0.59      0.00
    7   13   14     -1.64      0.00
    8   13   14     -0.60      0.00
   -7   14   14      1.60      0.00
   -6   14   14     -2.00      0.00
   -5   14   14     -2.51      0.00
   -4   14   14      3.81      0.00
   -3   14   14      1.01      0.00
   -2   14   14     -3.29      0.00
   -1   14   14     -2.15      0.00
    0   14   14      4.14      0.00
    1   14   14      2.14      0.00
    2   14   14     -3.90      0.00
    3   14   14     -2.74      0.00
    4   14   14      2.95      0.00
    5   14   14      2.28      0.00
    6   14   14     -1.50      0.00
    7   14   14     -0.94      0.00
   -7   15   14     -2.96      0.00
   -6   15   14     -1.14      0.00
   -5   15   14      4.27      0.00
   -4   15   14      0.55      0.00
   -3   15   14     -2.01      0.00
   -2   15   14     -4.73      0.00
   -1   15   14      3.78      0.00
    0   15   14      5.66      0.00
    1   15   14     -6.18      0.00
    2   15   14     -2.33      0.00
    3   15   14      3.42      0.00
    4   15   14      1.81      0.00
    5   15   14     -1.42      0.00
    6   15   14     -1.46      0.00
   -6   16   14      2.76      0.00
   -5   16   14      0.38      0.00
   -4   16   14     -2.24      0.00
   -3   16   14     -2.02      0.00
   -2   16   14      2.74      0.00
   -1   16   14      3.72      0.00
    0   16   14     -4.33      0.00
    1   16   14     -2.79      0.00
    2   16   14      3.51      0.00
    3   16   14      0.66      0.00
    4   16   14     -0.70      0.00
    5   16   14     -1.23      0.00
   -4   17   14     -1.33      0.00
   -3   17   14      2.03      0.00
   -2   17   14      0.08      0.00
   -1   17   14     -2.49      0.00
    0   17   14      0.27      0.00
    1   17   14      0.56      0.00
    2   17   14      0.93      0.00
    3   17   14      0.10      0.00
   -2   18   14     -0.30      0.00
   -1   18   14      1.14      0.00
    0   18   14     -0.67      0.00
    1   18   14     -0.36      0.00
    2   18   14      1.76      0.00
  -12    1   15     -0.07      0.00
  -11    1   15      1.49      0.00
  -10    1   15     -0.18      0.00
   -9    1   15     -4.67      0.00
   -8    1   15      1.25      0.00
   -7    1   15      5.64      0.00
   -6    1   15     -0.70      0.00
   -5    1   15     -6.11      0.00
   -4    1   15     -5.10      0.00
   -3    1   15      8.18      0.00
   -2    1   15     16.07      0.00
   -1    1   15    -21.13      0.00
    0    1   15     -8.69      0.00
    1    1   15     22.35      0.00
    2    1   15     -0.61      0.00
    3    1   15    -10.99      0.00
    4    1   15     -1.01      0.00
    5    1   15      5.39      0.00
    6    1   15      1.88      0.00
    7    1   15     -3.80      0.00
    8    1   15     -1.97      0.00
    9    1   15      2.33      0.00
   10    1   15      0.22      0.00
   11    1   15     -0.63      0.00
  -11    2   15     -0.14      0.00
  -10    2   15     -4.57      0.00
   -9    2   15      1.67      0.00
   -8    2   15      6.37      0.00
   -7    2   15     -0.25      0.00
   -6    2   15    -11.60      0.00
   -5    2   15     -1.11      0.00
   -4    2   15     16.37      0.00
   -3    2   15      4.25      0.00
   -2    2   15    -20.38      0.00
   -1    2   15     -6.77      0.00
    0    2   15     23.64      0.00
    1    2   15      2.52      0.00
    2    2   15    -20.06      0.00
    3    2   15     -0.62      0.00
    4    2   15     11.92      0.00
    5    2   15      0.41      0.00
    6    2   15     -6.44      0.00
    7    2   15     -1.72      0.00
    8    2   15      4.66      0.00
    9    2   15      0.80      0.00
   10    2   15     -1.89      0.00
   11    2   15     -0.15      0.00
  -11    3   15     -2.73      0.00
  -10    3   15      1.29      0.00
   -9    3   15      4.23      0.00
   -8    3   15     -1.16      0.00
   -7    3   15     -7.36      0.00
   -6    3   15     -0.74      0.00
   -5    3   15     17.34      0.00
   -4    3   15     -5.37      0.00
   -3    3   15    -20.96      0.00
   -2    3   15     14.31      0.00
   -1    3   15     11.07      0.00
    0    3   15     -8.51      0.00
    1    3   15     -8.06      0.00
    2    3   15     -0.40      0.00
    3    3   15     12.04      0.00
    4    3   15     -1.59      0.00
    5    3   15     -8.15      0.00
    6    3   15      1.36      0.00
    7    3   15      4.78      0.00
    8    3   15      0.27      0.00
    9    3   15     -3.44      0.00
   10    3   15     -0.39      0.00
   11    3   15      1.12      0.00
  -11    4   15     -0.14      0.00
  -10    4   15      2.09      0.00
   -9    4   15     -0.96      0.00
   -8    4   15     -3.02      0.00
   -7    4   15      1.28      0.00
   -6    4   15      6.01      0.00
   -5    4   15     -4.05      0.00
   -4    4   15    -10.20      0.00
   -3    4   15     12.23      0.00
   -2    4   15      7.74      0.00
   -1    4   15    -17.82      0.00
    0    4   15     -0.18      0.00
    1    4   15     10.35      0.00
    2    4   15      0.63      0.00
    3    4   15     -4.26      0.00
    4    4   15     -3.77      0.00
    5    4   15      2.66      0.00
    6    4   15      3.75      0.00
    7    4   15     -0.91      0.00
    8    4   15     -3.58      0.00
    9    4   15      0.01      0.00
   10    4   15      1.65      0.00
   11    4   15      0.42      0.00
  -11    5   15     -0.28      0.00
  -10    5   15      1.21      0.00
   -9    5   15     -0.89      0.00
   -8    5   15      0.46      0.00
   -7    5   15      0.36      0.00
   -6    5   15     -3.45      0.00
   -5    5   15      4.49      0.00
   -4    5   15      1.60      0.00
   -3    5   15     -4.42      0.00
   -2    5   15     -0.83      0.00
   -1    5   15     -1.95      0.00
    0    5   15      7.88      0.00
    1    5   15     -0.50      0.00
    2    5   15     -9.42      0.00
    3    5   15      3.49      0.00
    4    5   15      3.35      0.00
    5    5   15     -0.85      0.00
    6    5   15     -0.71      0.00
    7    5   15     -1.48      0.00
    8    5   15      0.40      0.00
    9    5   15      1.04      0.00
   10    5   15      0.11      0.00
   11    5   15     -0.18      0.00
  -11    6   15      0.62      0.00
  -10    6   15      1.01      0.00
   -9    6   15     -1.90      0.00
   -8    6   15     -1.38      0.00
   -7    6   15      0.48      0.00
   -6    6   15      4.89      0.00
   -5    6   15     -1.17      0.00
   -4    6   15    -10.65      0.00
   -3    6   15      7.48      0.00
   -2    6   15      7.12      0.00
   -1    6   15     -7.98      0.00
    0    6   15     -0.54      0.00
    1    6   15      0.21      0.00
    2    6   15      2.79      0.00
    3    6   15      2.21      0.00
    4    6   15     -4.60      0.00
    5    6   15      0.47      0.00
    6    6   15      2.45      0.00
    7    6   15      0.41      0.00
    8    6   15     -1.77      0.00
    9    6   15     -0.70      0.00
   10    6   15      0.73      0.00
  -11    7   15      0.94      0.00
  -10    7   15     -0.72      0.00
   -9    7   15     -2.75      0.00
   -8    7   15      2.42      0.00
   -7    7   15      3.17      0.00
   -6    7   15     -3.23      0.00
   -5    7   15     -4.69      0.00
   -4    7   15      4.02      0.00
   -3    7   15      7.61      0.00
   -2    7   15     -5.12      0.00
   -1    7   15     -9.94      0.00
    0    7   15      9.19      0.00
    1    7   15      6.25      0.00
    2    7   15     -7.11      0.00
    3    7   15     -4.25      0.00
    4    7   15      2.21      0.00
    5    7   15      5.32      0.00
    6    7   15     -0.87      0.00
    7    7   15     -4.69      0.00
    8    7   15     -1.13      0.00
    9    7   15      2.85      0.00
   10    7   15      0.63      0.00
  -10    8   15     -2.06      0.00
   -9    8   15      0.31      0.00
   -8    8   15      2.92      0.00
   -7    8   15     -0.31      0.00
   -6    8   15     -3.94      0.00
   -5    8   15      1.79      0.00
   -4    8   15      3.72      0.00
   -3    8   15      0.65      0.00
   -2    8   15     -8.55      0.00
   -1    8   15      1.56      0.00
    0    8   15     11.47      0.00
    1    8   15     -7.30      0.00
    2    8   15     -7.65      0.00
    3    8   15      4.80      0.00
    4    8   15      6.12      0.00
    5    8   15     -1.26      0.00
    6    8   15     -6.17      0.00
    7    8   15     -0.23      0.00
    8    8   15      4.03      0.00
    9    8   15      0.79      0.00
   10    8   15     -1.62      0.00
  -10    9   15     -0.11      0.00
   -9    9   15      1.84      0.00
   -8    9   15      2.48      0.00
   -7    9   15     -4.40      0.00
   -6    9   15     -2.54      0.00
   -5    9   15      6.33      0.00
   -4    9   15      0.31      0.00
   -3    9   15     -6.10      0.00
   -2    9   15     -0.97      0.00
   -1    9   15      6.23      0.00
    0    9   15      0.95      0.00
    1    9   15     -6.33      0.00
    2    9   15     -0.64      0.00
    3    9   15      7.36      0.00
    4    9   15     -0.12      0.00
    5    9   15     -5.06      0.00
    6    9   15     -0.51      0.00
    7    9   15      3.21      0.00
    8    9   15      0.84      0.00
    9    9   15     -1.43      0.00
   10    9   15     -0.39      0.00
  -10   10   15      1.02      0.00
   -9   10   15      1.17      0.00
   -8   10   15     -2.83      0.00
   -7   10   15     -2.25      0.00
   -6   10   15      5.24      0.00
   -5   10   15      0.22      0.00
   -4   10   15     -4.94      0.00
   -3   10   15      0.61      0.00
   -2   10   15      2.08      0.00
   -1   10   15      2.03      0.00
    0   10   15     -0.45      0.00
    1   10   15     -4.21      0.00
    2   10   15      1.86      0.00
    3   10   15      3.11      0.00
    4   10   15     -1.42      0.00
    5   10   15     -2.45      0.00
    6   10   15      0.19      0.00
    7   10   15      1.64      0.00
    8   10   15      0.14      0.00
    9   10   15     -0.67      0.00
   -9   11   15     -1.23      0.00
   -8   11   15      0.50      0.00
   -7   11   15      1.36      0.00
   -6   11   15     -2.68      0.00
   -5   11   15      1.33      0.00
   -4   11   15      0.46      0.00
   -3   11   15     -2.27      0.00
   -2   11   15      2.11      0.00
   -1   11   15      1.67      0.00
    0   11   15     -1.62      0.00
    1   11   15     -2.99      0.00
    2   11   15      1.22      0.00
    3   11   15      5.27      0.00
    4   11   15     -2.51      0.00
    5   11   15     -4.14      0.00
    6   11   15      1.94      0.00
    7   11   15      2.64      0.00
    8   11   15     -0.60      0.00
    9   11   15     -1.61      0.00
   -8   12   15     -0.94      0.00
   -7   12   15     -2.78      0.00
   -6   12   15      5.56      0.00
   -5   12   15      1.05      0.00
   -4   12   15     -7.08      0.00
   -3   12   15      2.04      0.00
   -2   12   15      4.48      0.00
   -1   12   15     -0.58      0.00
    0   12   15     -4.78      0.00
    1   12   15     -1.38      0.00
    2   12   15      7.06      0.00
    3   12   15      0.74      0.00
    4   12   15     -6.99      0.00
    5   12   15     -0.71      0.00
    6   12   15      4.70      0.00
    7   12   15      0.68      0.00
    8   12   15     -2.21      0.00
   -8   13   15     -0.29      0.00
   -7   13   15      4.77      0.00
   -6   13   15     -1.44      0.00
   -5   13   15     -6.27      0.00
   -4   13   15      0.80      0.00
   -3   13   15      5.35      0.00
   -2   13   15      1.51      0.00
   -1   13   15     -7.92      0.00
    0   13   15     -0.60      0.00
    1   13   15      6.89      0.00
    2   13   15      1.20      0.00
    3   13   15     -4.85      0.00
    4   13   15     -2.95      0.00
    5   13   15      4.30      0.00
    6   13   15      2.72      0.00
    7   13   15     -2.12      0.00
   -7   14   15     -2.59      0.00
   -6   14   15     -2.90      0.00
   -5   14   15      2.29      0.00
   -4   14   15      1.85      0.00
   -3   14   15      2.35      0.00
   -2   14   15     -6.27      0.00
   -1   14   15     -1.17      0.00
    0   14   15      6.88      0.00
    1   14   15     -0.48      0.00
    2   14   15     -2.42      0.00
    3   14   15     -1.84      0.00
    4   14   15      0.94      0.00
    5   14   15      2.68      0.00
    6   14   15     -1.13      0.00
    7   14   15     -1.66      0.00
   -6   15   15      1.51      0.00
   -5   15   15      0.07      0.00
   -4   15   15     -0.18      0.00
   -3   15   15     -1.00      0.00
   -2   15   15      0.25      0.00
   -1   15   15      1.37      0.00
    0   15   15     -0.38      0.00
    1   15   15     -0.04      0.00
    2   15   15     -0.64      0.00
    3   15   15     -1.74      0.00
    4   15   15      1.66      0.00
    5   15   15      0.74      0.00
    6   15   15     -1.18      0.00
   -5   16   15      0.21      0.00
   -4   16   15      0.12      0.00
   -3   16   15      2.12      0.00
   -2   16   15     -3.38      0.00
   -1   16   15     -1.49      0.00
    0   16   15      4.59      0.00
    1   16   15     -1.37      0.00
    2   16   15     -2.92      0.00
    3   16   15      1.30      0.00
    5   16   15     -0.57      0.00
   -4   17   15      0.71      0.00
   -3   17   15     -2.28      0.00
   -2   17   15     -0.87      0.00
   -1   17   15      4.54      0.00
    0   17   15     -0.61      0.00
    1   17   15     -4.11      0.00
    2   17   15      1.85      0.00
    3   17   15      1.41      0.00
    0   18   15     -1.86      0.00
  -11    0   16      1.79      0.00
  -10    0   16      3.12      0.00
   -9    0   16     -5.92      0.00
   -8    0   16     -3.49      0.00
   -7    0   16      6.90      0.00
   -6    0   16      7.42      0.00
   -5    0   16     -8.59      0.00
   -4    0   16    -15.14      0.00
   -3    0   16      9.76      0.00
   -2    0   16     26.89      0.00
   -1    0   16    -20.90      0.00
    0    0   16    -21.39      0.00
    1    0   16     23.00      0.00
    2    0   16     10.69      0.00
    3    0   16    -12.15      0.00
    4    0   16     -8.34      0.00
    5    0   16      5.59      0.00
    6    0   16      6.89      0.00
    7    0   16     -3.07      0.00
    8    0   16     -5.64      0.00
    9    0   16      1.51      0.00
   10    0   16      2.05      0.00
   11    0   16     -0.55      0.00
  -11    1   16      1.78      0.00
  -10    1   16     -3.06      0.00
   -9    1   16     -2.32      0.00
   -8    1   16      4.21      0.00
   -7    1   16      4.88      0.00
   -6    1   16     -7.27      0.00
   -5    1   16     -8.42      0.00
   -4    1   16     10.39      0.00
   -3    1   16     10.87      0.00
   -2    1   16    -11.98      0.00
   -1    1   16    -12.53      0.00
    0    1   16     13.30      0.00
    1    1   16     10.08      0.00
    2    1   16    -11.34      0.00
    3    1   16     -7.08      0.00
    4    1   16      6.70      0.00
    5    1   16      4.75      0.00
    6    1   16     -3.09      0.00
    7    1   16     -4.35      0.00
    8    1   16      1.95      0.00
    9    1   16      2.60      0.00
   10    1   16     -0.57      0.00
   11    1   16     -0.74      0.00
  -11    2   16     -0.86      0.00
  -10    2   16     -0.59      0.00
   -9    2   16      0.35      0.00
   -8    2   16      1.63      0.00
   -7    2   16     -1.54      0.00
   -6    2   16     -3.35      0.00
   -5    2   16      6.77      0.00
   -4    2   16     -1.61      0.00
   -3    2   16     -8.86      0.00
   -2    2   16     11.80      0.00
   -1    2   16     -0.99      0.00
    0    2   16     -7.34      0.00
    1    2   16      4.94      0.00
    2    2   16     -1.42      0.00
    3    2   16      1.55      0.00
    4    2   16     -0.13      0.00
    5    2   16     -1.90      0.00
    6    2   16      0.64      0.00
    7    2   16      0.66      0.00
    8    2   16      0.24      0.00
    9    2   16     -0.81      0.00
   10    2   16     -0.69      0.00
   11    2   16      0.04      0.00
  -11    3   16      0.26      0.00
  -10    3   16     -1.05      0.00
   -9    3   16     -0.46      0.00
   -8    3   16      1.66      0.00
   -7    3   16      1.77      0.00
   -6    3   16     -2.26      0.00
   -5    3   16     -5.36      0.00
   -4    3   16      2.29      0.00
   -3    3   16     11.93      0.00
   -2    3   16     -4.16      0.00
   -1    3   16    -17.26      0.00
    0    3   16      9.72      0.00
    1    3   16     11.96      0.00
    2    3   16     -8.73      0.00
    3    3   16     -6.86      0.00
    4    3   16      3.38      0.00
    5    3   16      4.33      0.00
    6    3   16     -0.96      0.00
    7    3   16     -3.20      0.00
    8    3   16     -0.01      0.00
    9    3   16      1.12      0.00
   10    3   16      0.26      0.00
   11    3   16     -0.18      0.00
  -11    4   16     -1.22      0.00
  -10    4   16     -0.69      0.00
   -9    4   16      1.94      0.00
   -8    4   16      2.81      0.00
   -7    4   16     -3.68      0.00
   -6    4   16     -7.52      0.00
   -5    4   16     11.15      0.00
   -4    4   16      6.57      0.00
   -3    4   16    -13.63      0.00
   -2    4   16     -2.87      0.00
   -1    4   16      6.18      0.00
    0    4   16      8.38      0.00
    1    4   16     -5.37      0.00
    2    4   16    -12.61      0.00
    3    4   16      7.46      0.00
    4    4   16      7.18      0.00
    5    4   16     -4.17      0.00
    6    4   16     -4.36      0.00
    7    4   16      1.15      0.00
    8    4   16      3.62      0.00
    9    4   16     -0.41      0.00
   10    4   16     -1.55      0.00
   11    4   16      0.43      0.00
  -11    5   16     -1.10      0.00
  -10    5   16      1.62      0.00
   -9    5   16      2.01      0.00
   -8    5   16     -2.81      0.00
   -7    5   16     -4.35      0.00
   -6    5   16      6.33      0.00
   -5    5   16      5.28      0.00
   -4    5   16    -12.34      0.00
   -3    5   16      0.09      0.00
   -2    5   16     10.76      0.00
   -1    5   16     -3.66      0.00
    0    5   16     -3.77      0.00
    1    5   16     -2.75      0.00
    2    5   16      3.47      0.00
    3    5   16      6.02      0.00
    4    5   16     -4.46      0.00
    5    5   16     -4.08      0.00
    6    5   16      2.74      0.00
    7    5   16      4.38      0.00
    8    5   16     -1.67      0.00
    9    5   16     -3.25      0.00
   10    5   16      0.67      0.00
  -11    6   16      0.23      0.00
  -10    6   16      2.52      0.00
   -9    6   16     -2.40      0.00
   -8    6   16     -2.28      0.00
   -7    6   16      2.59      0.00
   -6    6   16      1.90      0.00
   -5    6   16     -1.93      0.00
   -4    6   16     -3.12      0.00
   -3    6   16      3.91      0.00
   -2    6   16      3.38      0.00
   -1    6   16     -8.91      0.00
    0    6   16      2.82      0.00
    1    6   16      5.16      0.00
    2    6   16     -2.62      0.00
    3    6   16     -1.90      0.00
    4    6   16     -1.82      0.00
    5    6   16      2.61      0.00
    6    6   16      2.63      0.00
    7    6   16     -2.20      0.00
    8    6   16     -3.23      0.00
    9    6   16      1.09      0.00
   10    6   16      1.65      0.00
  -10    7   16     -0.77      0.00
   -9    7   16     -2.58      0.00
   -8    7   16      1.15      0.00
   -7    7   16      2.66      0.00
   -6    7   16     -0.93      0.00
   -5    7   16     -1.67      0.00
   -4    7   16     -2.20      0.00
   -3    7   16      6.07      0.00
   -2    7   16     -2.16      0.00
   -1    7   16     -5.08      0.00
    0    7   16      7.01      0.00
    1    7   16     -1.76      0.00
    2    7   16     -3.66      0.00
    3    7   16      1.75      0.00
    4    7   16      1.27      0.00
    5    7   16      0.93      0.00
    6    7   16     -1.70      0.00
    7    7   16     -0.84      0.00
    8    7   16      0.71      0.00
    9    7   16      0.70      0.00
   10    7   16     -0.34      0.00
  -10    8   16     -0.51      0.00
   -9    8   16     -0.36      0.00
   -8    8   16      2.58      0.00
   -7    8   16     -1.50      0.00
   -6    8   16     -2.07      0.00
   -5    8   16      1.89      0.00
   -4    8   16      0.60      0.00
   -3    8   16     -0.10      0.00
   -2    8   16     -1.42      0.00
   -1    8   16     -0.47      0.00
    0    8   16      2.46      0.00
    1    8   16     -0.59      0.00
    2    8   16     -1.58      0.00
    3    8   16      1.86      0.00
    4    8   16     -0.97      0.00
    5    8   16      0.43      0.00
    6    8   16      0.71      0.00
    7    8   16     -0.63      0.00
    8    8   16     -1.03      0.00
    9    8   16      0.31      0.00
   10    8   16      0.55      0.00
  -10    9   16     -0.43      0.00
   -9    9   16     -0.44      0.00
   -8    9   16     -0.58      0.00
   -7    9   16      1.40      0.00
   -6    9   16      1.71      0.00
   -5    9   16     -2.88      0.00
   -4    9   16     -1.55      0.00
   -3    9   16      5.09      0.00
   -2    9   16     -2.00      0.00
   -1    9   16     -3.41      0.00
    0    9   16      4.59      0.00
    1    9   16     -0.10      0.00
    2    9   16     -2.56      0.00
    3    9   16     -1.16      0.00
    4    9   16      2.37      0.00
    5    9   16      2.27      0.00
    6    9   16     -3.00      0.00
    7    9   16     -2.04      0.00
    8    9   16      1.44      0.00
    9    9   16      1.35      0.00
   -9   10   16      0.09      0.00
   -8   10   16      4.12      0.00
   -7   10   16     -0.63      0.00
   -6   10   16     -7.38      0.00
   -5   10   16      3.44      0.00
   -4   10   16      5.90      0.00
   -3   10   16     -3.36      0.00
   -2   10   16     -6.02      0.00
   -1   10   16      3.34      0.00
    0   10   16      6.05      0.00
    1   10   16     -3.94      0.00
    2   10   16     -5.82      0.00
    3   10   16      5.62      0.00
    4   10   16      4.11      0.00
    5   10   16     -4.10      0.00
    6   10   16     -3.44      0.00
    7   10   16      2.28      0.00
    8   10   16      2.27      0.00
    9   10   16     -0.93      0.00
   -9   11   16      2.13      0.00
   -8   11   16     -1.84      0.00
   -7   11   16     -5.98      0.00
   -6   11   16      6.14      0.00
   -5   11   16      5.00      0.00
   -4   11   16     -6.34      0.00
   -3   11   16     -4.07      0.00
   -2   11   16      3.29      0.00
   -1   11   16      6.17      0.00
    0   11   16     -2.45      0.00
    1   11   16     -7.43      0.00
    2   11   16      3.71      0.00
    3   11   16      5.97      0.00
    4   11   16     -2.84      0.00
    5   11   16     -5.08      0.00
    6   11   16      1.22      0.00
    7   11   16      3.35      0.00
    8   11   16     -0.21      0.00
   -8   12   16     -1.29      0.00
   -7   12   16      4.71      0.00
   -6   12   16     -0.13      0.00
   -5   12   16     -4.36      0.00
   -4   12   16     -1.27      0.00
   -3   12   16      2.09      0.00
   -2   12   16      4.43      0.00
   -1   12   16     -3.60      0.00
    0   12   16     -3.05      0.00
    1   12   16      1.88      0.00
    2   12   16      2.46      0.00
    3   12   16      1.12      0.00
    4   12   16     -3.51      0.00
    5   12   16     -1.52      0.00
    6   12   16      2.97      0.00
    7   12   16      1.30      0.00
    8   12   16     -1.25      0.00
   -7   13   16     -2.70      0.00
   -6   13   16     -0.88      0.00
   -5   13   16      2.87      0.00
   -4   13   16     -1.19      0.00
   -3   13   16      0.87      0.00
   -2   13   16     -1.50      0.00
   -1   13   16      0.26      0.00
    0   13   16      1.42      0.00
    1   13   16     -2.75      0.00
    2   13   16      2.30      0.00
    3   13   16      1.56      0.00
    4   13   16     -3.78      0.00
    5   13   16     -0.69      0.00
    6   13   16      2.48      0.00
    7   13   16     -0.01      0.00
   -7   14   16      1.44      0.00
   -6   14   16      2.27      0.00
   -5   14   16     -2.14      0.00
   -4   14   16     -3.15      0.00
   -3   14   16      1.13      0.00
   -2   14   16      4.58      0.00
   -1   14   16     -2.73      0.00
    0   14   16     -4.74      0.00
    1   14   16      3.31      0.00
    2   14   16      4.37      0.00
    3   14   16     -3.26      0.00
    4   14   16     -3.85      0.00
    5   14   16      2.49      0.00
    6   14   16      2.52      0.00
   -6   15   16     -2.46      0.00
   -5   15   16     -1.59      0.00
   -4   15   16      0.54      0.00
   -3   15   16      6.17      0.00
   -2   15   16     -4.44      0.00
   -1   15   16     -5.76      0.00
    0   15   16      5.74      0.00
    1   15   16      3.76      0.00
    2   15   16     -2.79      0.00
    3   15   16     -3.61      0.00
    4   15   16      1.26      0.00
    5   15   16      3.06      0.00
   -5   16   16      1.25      0.00
   -4   16   16      2.28      0.00
   -3   16   16     -1.79      0.00
   -2   16   16     -2.90      0.00
   -1   16   16      3.90      0.00
    0   16   16      2.26      0.00
    1   16   16     -2.49      0.00
    2   16   16     -1.66      0.00
    3   16   16     -0.05      0.00
    4   16   16      2.09      0.00
   -3   17   16      0.87      0.00
   -2   17   16      0.18      0.00
   -1   17   16     -0.82      0.00
    0   17   16      0.15      0.00
    1   17   16     -0.64      0.00
    2   17   16     -0.47      0.00
  -11    1   17     -0.27      0.00
  -10    1   17      2.41      0.00
   -9    1   17     -1.45      0.00
   -8    1   17     -2.95      0.00
   -7    1   17      0.78      0.00
   -6    1   17      5.20      0.00
   -5    1   17      2.05      0.00
   -4    1   17    -11.99      0.00
   -3    1   17     -4.11      0.00
   -2    1   17     22.68      0.00
   -1    1   17     -4.58      0.00
    0    1   17    -19.30      0.00
    1    1   17      8.83      0.00
    2    1   17      9.24      0.00
    3    1   17     -1.64      0.00
    4    1   17     -6.91      0.00
    5    1   17     -1.25      0.00
    6    1   17      5.45      0.00
    7    1   17      1.35      0.00
    8    1   17     -3.48      0.00
    9    1   17     -1.36      0.00
   10    1   17      1.01      0.00
   11    1   17      0.05      0.00
  -11    2   17      2.07      0.00
  -10    2   17     -0.32      0.00
   -9    2   17     -3.94      0.00
   -8    2   17      0.53      0.00
   -7    2   17      7.22      0.00
   -6    2   17     -0.67      0.00
   -5    2   17    -13.05      0.00
[truncated: 1,559,316 more chars]
